# Supplementary material for: Cell‐type‐specific expression analysis of liver transcriptomics with clinical parameters to decipher the cause of intrahepatic inflammation in chronic hepatitis B
Source: Imeta. 2024 Jul 4;3(4):e221. doi: 10.1002/imt2.221 (PMC11316924; doi:10.1002/imt2.221)
Supplement: Supplementary file 2 — Table S1. Clinical information of patients. Table S2. Differentially expressed genes (HBeAg+ Hepatitis vs HBeAg+ infection). Table S3. Differentially expressed genes (HBeAg+ Hepatitis vs HBeAg‐ infection). Table S4. Differentially expressed genes (HBeAg‐ Hepatitis vs HBeAg‐ infection). Table S5. Differentially expressed genes (HBeAg‐ Hepatitis vs HBeAg+ infection). [file IMT2-3-e221-s001.xlsx]

## Sheet: S1
Table S1. Clinical information of patients
Samples ID	HBeAg	Phase	Age (years)	sex	Gscore	Sscore	HBV DNA (copies/ml)	ALT (U/L)	AST (U/L)
Hep_0776_NS	Negative	HBeAg- chronic HBV infection	30	Female	0	S0	< 500	7	10
Hep_0818_NS	Negative	HBeAg- chronic HBV infection	34	Male	0	S0	< 500	42	29
Hep_0777_NS	Negative	HBeAg- chronic HBV infection	68	Male	0	S0	< 500	154	62
Hep_0773_NS	Negative	HBeAg- chronic HBV infection	46	Male	0	S1	2600	44	33
hep_0104_NS	Negative	HBeAg- chronic HBV infection	37	Male	0	S2	< 500	110	65
Hep_0293_NS	Negative	HBeAg- chronic HBV infection	32	Female	0	S0	< 500	100	78
hep_0325_NS	Negative	HBeAg- chronic HBV infection	37	Male	1	S1	< 500	27	18.4
Hep_0846_NS	Negative	HBeAg- chronic HBV infection	24	Male	0	S0	< 500	23	21
Hep_0878_NS	Negative	HBeAg- chronic HBV infection	38	Male	0	S0	956	20	24
hep_0127_NS	Negative	HBeAg- chronic HBV infection	41	Male	0	S0	< 500	18	22
Hep_0297_NS	Negative	HBeAg- chronic HBV infection	52	Male	0	S1	< 500	20	18
hep_0754_NS	Negative	HBeAg- chronic hepatitis B	44	Male	4	S4	603	74	62
Hep_0775_NS	Negative	HBeAg- chronic hepatitis B	54	Male	4	S2	< 500	115	134
hep_0303_NS	Negative	HBeAg- chronic hepatitis B	29	Male	2	S1	7.3e+06	99.1	34.1
hep_0305_NS	Negative	HBeAg- chronic hepatitis B	48	Male	2	S2	1.03e+07	104.9	72.2
hep_0323_NS	Negative	HBeAg- chronic hepatitis B	35	Male	3	S2	883000	150	72.7
hep_0201_NS	Negative	HBeAg- chronic hepatitis B	32	Male	3	S3	5.52e+06	91	64
Hep_0235_NS	Negative	HBeAg- chronic hepatitis B	60	Male	3	S1	557000	71	44
Hep_0006_NS	Negative	HBeAg- chronic hepatitis B	51	Female	1	S2	80800	46	34
Hep_0811_NS	Negative	HBeAg- chronic hepatitis B	65	Female	2	S2	3450	72	82
Hep_0069_NS	Negative	HBeAg- chronic hepatitis B	31	Male	1	S2	78400	273	212
hep_0102_NS	Negative	HBeAg- chronic hepatitis B	54	Female	1	S2	29000	130	43
Hep_0779_NS	Negative	HBeAg- chronic hepatitis B	31	Female	2	S2	496000	174	73
hep_0110_NS	Negative	HBeAg- chronic hepatitis B	39	Male	2	S0	148000	406	217
Hep_0813_NS	Negative	HBeAg- chronic hepatitis B	26	Male	2	S3	2.68e+06	354	130
Hep_0799_NS	Positive	HBeAg+ chronic HBV infection	63	Female	1	S2	2.3e+07	23	19
hep_0024_NS	Positive	HBeAg+ chronic HBV infection	26	Female	1	S0	>50000000	25	26
Hep_0757_NS	Positive	HBeAg+ chronic HBV infection	17	Male	1	S0	2.27e+07	32	30
Hep_0759_NS	Positive	HBeAg+ chronic HBV infection	15	Male	1	S0	>50000000	42	28
Hep_0272_NS	Positive	HBeAg+ chronic HBV infection	15	Male	1	S0	3.58e+07	37	36
hep_0211_NS	Positive	HBeAg+ chronic HBV infection	27	Male	1	S1	>50000000	34	23
Hep_0863_NS	Positive	HBeAg+ chronic HBV infection	20	Male	1	S0	>50000000	34	35
Hep_0067_NS	Positive	HBeAg+ chronic HBV infection	42	Female	0	S0	>50000000	13	17
Hep_0284_NS	Positive	HBeAg+ chronic HBV infection	29	Male	0	S0	10000000	20	21
Hep_0816_NS	Positive	HBeAg+ chronic HBV infection	28	Male	0	S0	>50000000	22	11
hep_0191_NS	Positive	HBeAg+ chronic HBV infection	38	Male	0	S1	2.72e+07	19	23
Hep_0763_NS	Positive	HBeAg+ chronic HBV infection	22	Female	0	S1	3.81e+07	18	21
Hep_0858_NS	Positive	HBeAg+ chronic HBV infection	29	Male	0	S0	>50000000	28	24
Hep_0859_NS	Positive	HBeAg+ chronic HBV infection	43	Male	0	S0	>50000000	28	28
hep_0208_NS	Positive	HBeAg+ chronic HBV infection	33	Female	0	S2	>50000000	30	21
Hep_0782_NS	Positive	HBeAg+ chronic HBV infection	27	Female	0	S0	>50000000	32	27
Hep_0068_NS	Positive	HBeAg+ chronic HBV infection	27	Female	0	S0	3.88e+07	42	35
hep_0030_NS	Positive	HBeAg+ chronic HBV infection	30	Male	0	S0	2.32e+07	54	32
Hep_0762_NS	Positive	HBeAg+ chronic HBV infection	25	Male	0	S0	2.46e+07	56	40
hep_0101_NS	Positive	HBeAg+ chronic hepatitis B	53	Male	4	S4	208000	134	109
hep_0111_NS	Positive	HBeAg+ chronic hepatitis B	26	Male	4	S3	1.81e+07	103	61
hep_0036_NS	Positive	HBeAg+ chronic hepatitis B	37	Male	3	S4	450000	294	139
hep_0086_NS	Positive	HBeAg+ chronic hepatitis B	34	Female	3	S4	1.21e+06	310	163
Hep_0274_NS	Positive	HBeAg+ chronic hepatitis B	24	Male	3	S3	3.29e+07	209	127
hep_0309_NS	Positive	HBeAg+ chronic hepatitis B	31	Female	3	S3	9.35e+06	148.4	78.3
hep_0321_NS	Positive	HBeAg+ chronic hepatitis B	22	Male	3	S3	5.8e+06	187.6	81.4
hep_0319_NS	Positive	HBeAg+ chronic hepatitis B	16	Male	3	S3	2.57e+06	86.7	44.8
hep_0217_NS	Positive	HBeAg+ chronic hepatitis B	56	Male	3	S4	895000	166	86
hep_0324_NS	Positive	HBeAg+ chronic hepatitis B	26	Male	3	S3	500000	163.7	81.8
Hep_0769_NS	Positive	HBeAg+ chronic hepatitis B	38	Female	2	S2	2.78e+06	130	79
Hep_0061_NS	Positive	HBeAg+ chronic hepatitis B	42	Male	2	S2	2.09e+06	182	158
hep_0126_NS	Positive	HBeAg+ chronic hepatitis B	45	Male	2	S2	6.5e+06	193	174
Hep_0758_NS	Positive	HBeAg+ chronic hepatitis B	32	Female	2	S2	696000	332	176
hep_0040_NS	Positive	HBeAg+ chronic hepatitis B	28	Male	2	S0	>50000000	289	120
Hep_0072_NS	Positive	HBeAg+ chronic hepatitis B	31	Female	2	S2	6.47e+06	259	239
hep_0326_NS	Positive	HBeAg+ chronic hepatitis B	18	Male	2	S1	6.28e+06	319.5	143.6
hep_0206_NS	Positive	HBeAg+ chronic hepatitis B	36	Male	2	S2	>50000000	803	291
hep_0213_NS	Positive	HBeAg+ chronic hepatitis B	14	Male	3	S3	1.97e+07	505	249
hep_0313_NS	Positive	HBeAg+ chronic hepatitis B	32	Male	2	S1	109000	1554.3	706.1
Hep_0815_NS	Positive	HBeAg+ chronic hepatitis B	45	Male	1	S1	5.49e+06	689	223
hep_0210_NS	Positive	HBeAg+ chronic hepatitis B	51	Male	0	S0	1270	100	548
hep_0076_NS	Positive	HBeAg+ chronic hepatitis B	34	Female	2	S4	6070	215	91
Hep_0794_NS	Positive	HBeAg+ chronic hepatitis B	57	Male	1	S3	39400	61	52
Hep_0783_NS	Positive	HBeAg+ chronic hepatitis B	31	Male	1	S1	1.18e+06	107	61
Hep_0073_NS	Positive	HBeAg+ chronic hepatitis B	58	Female	1	S2	225000	116	96
Hep_0784_NS	Positive	HBeAg+ chronic hepatitis B	23	Male	1	S1	435000	105	53
hep_0112_NS	Positive	HBeAg+ chronic hepatitis B	26	Male	2	S3	4.44e+06	80	38
hep_0216_NS	Positive	HBeAg+ chronic hepatitis B	36	Female	2	S0	4.96e+07	136	85
hep_0220_NS	Positive	HBeAg+ chronic hepatitis B	30	Male	2	S2	>50000000	92	55
hep_0204_NS	Positive	HBeAg+ chronic hepatitis B	50	Female	2	S1	>50000000	74	45
Hep_0898_NS	Positive	HBeAg+ chronic hepatitis B	55	Female	2	S2	>50000000	62	66
hep_0214_NS	Positive	HBeAg+ chronic hepatitis B	28	Male	1	S2	1.8e+07	160	75
Hep_0273_NS	Positive	HBeAg+ chronic hepatitis B	41	Male	1	S0	8.47e+06	157	63
hep_0025_NS	Positive	HBeAg+ chronic hepatitis B	52	Male	1	S0	2.3e+07	59	39
Hep_0876_NS	Positive	HBeAg+ chronic hepatitis B	60	Male	1	S0	>50000000	84	48
Hep_0877_NS	Positive	HBeAg+ chronic hepatitis B	39	Male	1	S1	>50000000	80	46
hep_0039_NS	Positive	HBeAg+ chronic hepatitis B	18	Male	1	S2	>50000000	80	40

## Sheet: S2
Table S2. Differential expressed genes (HBeAg+ Hepatitis vs HBeAg+ infection)
sym	logFC	AveExpr	t	P.Value	adj.P.Val	B
STAT1	1.0345	13.1808	7.70124	3.11157e-11	5.8554e-07	15.2385
TRAC	1.37889	9.30486	7.51715	7.10534e-11	5.8554e-07	14.4558
CD3D	1.34699	9.34668	7.41619	1.11625e-10	5.8554e-07	14.0276
TRIM22	1.07201	12.1772	7.4075	1.16046e-10	5.8554e-07	13.9907
FCGR1B	1.97873	8.21367	7.32836	1.65228e-10	6.6696e-07	13.6557
PLXNC1	1.3218	8.75208	7.27278	2.11697e-10	6.92746e-07	13.4208
PTPRC	1.02791	11.1615	7.21398	2.75041e-10	6.92746e-07	13.1726
RASGEF1A	1.88779	6.36331	7.20063	2.91881e-10	6.92746e-07	13.1162
RASGRP1	1.45176	8.1151	7.18413	3.14091e-10	6.92746e-07	13.0467
APOBEC3G	1.14305	9.23065	7.16417	3.43232e-10	6.92746e-07	12.9625
NDC80	1.76612	6.96656	7.08797	4.81402e-10	8.83286e-07	12.6418
LYZ	1.27452	12.4289	7.01893	6.53657e-10	1.0994e-06	12.3517
CXCL10	2.42665	11.7472	6.9587	8.53128e-10	1.23144e-06	12.0992
JAK3	1.2789	8.13328	6.95842	8.54193e-10	1.23144e-06	12.098
CD74	1.04504	13.1886	6.91081	1.05401e-09	1.41821e-06	11.8987
SLAMF7	1.55909	8.69169	6.89256	1.14239e-09	1.43556e-06	11.8224
CD53	0.864271	11.1201	6.87967	1.20916e-09	1.43556e-06	11.7685
CXCL9	2.27155	11.6694	6.83295	1.48543e-09	1.59072e-06	11.5734
FYB1	0.924169	9.54509	6.83111	1.49748e-09	1.59072e-06	11.5657
ITK	1.09002	8.50806	6.80887	1.65139e-09	1.6665e-06	11.473
MFSD6	0.758511	8.34382	6.71251	2.52101e-09	2.20399e-06	11.0719
NCKAP1L	0.697968	9.24129	6.6759	2.95952e-09	2.20399e-06	10.9199
LCK	1.17446	8.99635	6.67426	2.98084e-09	2.20399e-06	10.9131
IFI16	0.840669	10.5622	6.6544	3.25144e-09	2.20399e-06	10.8307
HCP5	1.18428	8.91502	6.65437	3.25184e-09	2.20399e-06	10.8306
CELF2	0.920389	10.2539	6.65366	3.26196e-09	2.20399e-06	10.8276
CTSS	0.943613	12.2764	6.65064	3.30532e-09	2.20399e-06	10.8151
PTPRE	0.747056	9.17271	6.6493	3.32467e-09	2.20399e-06	10.8096
SAMSN1	0.927125	10.2711	6.64797	3.34417e-09	2.20399e-06	10.804
ARL4C	0.775418	9.8789	6.64398	3.403e-09	2.20399e-06	10.7875
DOCK11	0.930741	9.08745	6.6365	3.51613e-09	2.20399e-06	10.7565
HLA-F	0.773174	13.5232	6.63452	3.54669e-09	2.20399e-06	10.7483
APOL3	1.31385	10.4106	6.63087	3.60361e-09	2.20399e-06	10.7332
TLR8	1.13804	9.06908	6.60313	4.06775e-09	2.41469e-06	10.6184
CRTAM	1.66788	6.7277	6.58843	4.33736e-09	2.43441e-06	10.5575
EVI2A	1.14419	9.09368	6.58817	4.34221e-09	2.43441e-06	10.5565
SAMD9	1.0146	8.54898	6.57664	4.56615e-09	2.49078e-06	10.5088
CD2	1.1943	9.08842	6.55829	4.94649e-09	2.62724e-06	10.433
FGL2	0.630096	12.1485	6.54936	5.1427e-09	2.66141e-06	10.3961
GZMA	1.32093	9.31653	6.53057	5.58098e-09	2.81602e-06	10.3186
TAP2	1.00158	9.7146	6.50452	6.25087e-09	3.0094e-06	10.2112
SP110	0.572682	9.88538	6.50254	6.30489e-09	3.0094e-06	10.203
ISG20	1.2674	8.91236	6.49866	6.41219e-09	3.0094e-06	10.187
TAP1	0.923809	10.3796	6.49339	6.56065e-09	3.0094e-06	10.1653
FPR3	0.998257	9.70161	6.48481	6.80982e-09	3.05428e-06	10.13
EVI2B	0.76169	10.0381	6.47395	7.13868e-09	3.06671e-06	10.0853
CXCR4	1.35669	8.75767	6.47387	7.14143e-09	3.06671e-06	10.0849
CYTIP	0.993149	8.31979	6.44221	8.19318e-09	3.44506e-06	9.95475
WIPF1	0.85087	9.88814	6.43328	8.5165e-09	3.50793e-06	9.91807
CASP1	0.778646	10.8461	6.42837	8.69957e-09	3.51167e-06	9.89792
CD52	1.48642	9.51049	6.41309	9.29534e-09	3.67859e-06	9.83515
AIM2	1.26578	8.04664	6.40067	9.80854e-09	3.80703e-06	9.78423
SAMD9L	1.04339	9.62006	6.3863	1.04379e-08	3.91166e-06	9.7253
TAGAP	0.962734	8.34137	6.38385	1.05491e-08	3.91166e-06	9.71526
H2AFY	0.4447	12.1538	6.38145	1.06595e-08	3.91166e-06	9.7054
ADCY7	0.707312	9.16435	6.35978	1.17061e-08	4.20056e-06	9.61666
HPSE	0.999509	8.54311	6.33873	1.28202e-08	4.20056e-06	9.53053
CCL4	1.31253	9.73824	6.33755	1.28859e-08	4.20056e-06	9.52569
PSMB9	0.996133	11.7333	6.33679	1.29285e-08	4.20056e-06	9.52256
HLA-DMA	1.07756	11.2361	6.3322	1.31868e-08	4.20056e-06	9.50382
TYMS	1.78983	10.2401	6.33198	1.31993e-08	4.20056e-06	9.50292
ZWINT	1.47615	9.14798	6.33109	1.32504e-08	4.20056e-06	9.49926
TNFSF13B	0.9316	10.6112	6.33102	1.32542e-08	4.20056e-06	9.49899
TRIM69	0.853266	10.0656	6.32883	1.33802e-08	4.20056e-06	9.49002
RNASE6	1.05323	10.094	6.32491	1.36083e-08	4.20056e-06	9.47401
HLA-DRA	0.884126	13.9958	6.32261	1.37438e-08	4.20056e-06	9.46462
IL32	1.48538	10.3676	6.31926	1.39443e-08	4.20056e-06	9.45091
SAMHD1	0.768168	11.2803	6.29499	1.5482e-08	4.4952e-06	9.35181
ST8SIA4	0.833062	8.64249	6.29468	1.55028e-08	4.4952e-06	9.35054
RAD51AP1	1.37252	7.6322	6.29337	1.55906e-08	4.4952e-06	9.34519
CSF2RB	0.865489	9.25383	6.28804	1.59526e-08	4.53481e-06	9.32344
EPB41L3	0.848793	8.70221	6.26516	1.76033e-08	4.89617e-06	9.23017
GAS2L3	1.18549	8.06297	6.2611	1.79141e-08	4.89617e-06	9.21359
FGR	0.820042	8.70325	6.26061	1.79516e-08	4.89617e-06	9.21161
CORO1A	1.07234	9.05687	6.25681	1.82472e-08	4.91044e-06	9.19614
BCL2A1	1.35118	7.72507	6.2489	1.88786e-08	5.01352e-06	9.16392
CCL5	1.31987	10.8315	6.22686	2.07543e-08	5.37745e-06	9.0742
DRAM1	0.689971	9.67555	6.22655	2.07819e-08	5.37745e-06	9.07294
UPB1	-0.779643	13.2204	-6.20878	2.24288e-08	5.73012e-06	9.00072
LILRB3	0.814347	8.29011	6.20351	2.29418e-08	5.78793e-06	8.9793
STK17A	0.894673	9.37028	6.19039	2.42692e-08	6.04721e-06	8.92603
EZH2	0.942531	7.70126	6.18566	2.47665e-08	6.09589e-06	8.90682
ITM2A	1.35513	9.74064	6.17518	2.59039e-08	6.29902e-06	8.8643
RAP2B	0.688038	11.3517	6.17141	2.63262e-08	6.32549e-06	8.84899
CD48	0.940676	10.4142	6.16222	2.73817e-08	6.50172e-06	8.81176
TRAF3IP3	0.996188	8.44489	6.14453	2.95358e-08	6.93165e-06	8.74005
CCND2	0.985618	9.39288	6.13463	3.08127e-08	7.1482e-06	8.69997
MLKL	0.572684	8.98098	6.12387	3.22623e-08	7.39944e-06	8.65645
TFEC	1.0721	8.14697	6.11465	3.35587e-08	7.61027e-06	8.61915
RAC2	1.03869	10.4026	6.09687	3.62042e-08	8.0542e-06	8.5473
SH2D1A	0.920346	7.72196	6.09616	3.63143e-08	8.0542e-06	8.54443
CKAP2	0.970172	8.08184	6.08857	3.75086e-08	8.22865e-06	8.5138
CXCL11	2.14335	8.17769	6.08594	3.79326e-08	8.23219e-06	8.50315
BIRC3	1.26683	8.56743	6.07102	4.04227e-08	8.67928e-06	8.44296
HLA-DOB	1.3115	7.06679	6.06556	4.13732e-08	8.78037e-06	8.42096
MCOLN2	1.33535	7.16335	6.06193	4.20179e-08	8.78037e-06	8.40632
MS4A4A	0.721153	11.6648	6.06029	4.23121e-08	8.78037e-06	8.39972
CD3G	2.12705	6.41643	6.05852	4.26337e-08	8.78037e-06	8.39255
S100A11	0.991093	9.92917	6.05065	4.40854e-08	8.90165e-06	8.36085
LY75	1.03401	8.66851	6.04915	4.43681e-08	8.90165e-06	8.35481
GBP4	0.858726	8.94517	6.04821	4.45458e-08	8.90165e-06	8.35102
LILRB2	0.729154	9.13165	6.0405	4.60306e-08	9.10819e-06	8.31998
ADA2	1.13467	10.9599	6.02288	4.96127e-08	9.72168e-06	8.24905
LCP2	0.705565	9.65345	6.00484	5.35637e-08	1.03721e-05	8.17653
LGALS3	1.37868	11.4693	6.0031	5.39596e-08	1.03721e-05	8.16956
SASH3	0.779553	8.78313	5.99258	5.64225e-08	1.07391e-05	8.12732
SNX20	0.850805	7.84574	5.99046	5.69334e-08	1.07391e-05	8.11879
CARD16	0.935697	10.0898	5.97125	6.17643e-08	1.15425e-05	8.04171
CLEC2D	1.31303	7.07176	5.966	6.31539e-08	1.16862e-05	8.02066
WARS	0.878748	10.4553	5.96207	6.42143e-08	1.16862e-05	8.0049
STK17B	0.984982	9.27667	5.96169	6.4317e-08	1.16862e-05	8.00339
BCAT1	1.60781	7.43938	5.95974	6.48491e-08	1.16862e-05	7.99559
LAPTM5	0.801153	12.4881	5.9562	6.58298e-08	1.17579e-05	7.98139
KPNA2	0.822893	10.6228	5.95151	6.71502e-08	1.18885e-05	7.9626
UBE2L6	0.724309	11.9122	5.9432	6.95526e-08	1.22068e-05	7.92934
CKS2	0.988327	10.7425	5.92284	7.58067e-08	1.31897e-05	7.84787
FMNL2	0.640006	10.352	5.90803	8.07001e-08	1.39211e-05	7.78869
PSMB8-AS1	0.685316	9.62144	5.89146	8.65445e-08	1.47508e-05	7.72254
TNFAIP8	0.91943	9.75172	5.88871	8.7554e-08	1.47508e-05	7.71157
CTSC	0.925525	11.3119	5.88831	8.77024e-08	1.47508e-05	7.70997
RARRES1	1.10872	8.49746	5.88156	9.02343e-08	1.50512e-05	7.68305
HJURP	2.2252	4.73314	5.8629	9.7616e-08	1.61491e-05	7.60867
HLA-DOA	0.99706	9.12447	5.85913	9.91796e-08	1.62743e-05	7.59364
PCLAF	1.28139	9.65005	5.85431	1.01209e-07	1.63789e-05	7.57448
XCL1	1.44943	8.45223	5.85377	1.0144e-07	1.63789e-05	7.57232
CLEC4A	0.862947	8.29886	5.8432	1.06053e-07	1.68953e-05	7.53026
TRBC1	0.862727	10.5641	5.84262	1.06312e-07	1.68953e-05	7.52795
S100A4	1.00203	10.2161	5.83096	1.11656e-07	1.76059e-05	7.48157
E2F3	0.863297	8.36563	5.82564	1.14179e-07	1.76617e-05	7.46043
PSMB8	0.693694	11.524	5.82556	1.14219e-07	1.76617e-05	7.4601
TIGIT	1.47931	6.7585	5.82469	1.14635e-07	1.76617e-05	7.45666
ELF4	0.850673	8.01656	5.81103	1.21403e-07	1.85628e-05	7.40241
DCK	0.675163	9.20184	5.80803	1.22943e-07	1.86569e-05	7.3905
STK10	0.597711	8.93879	5.80531	1.24353e-07	1.87299e-05	7.37972
UBE2T	2.17131	6.4671	5.79847	1.27975e-07	1.91327e-05	7.35257
ABR	0.570742	9.18289	5.79401	1.30391e-07	1.93506e-05	7.33488
ARHGAP30	0.794424	8.82674	5.79044	1.32359e-07	1.94665e-05	7.32071
LPCAT1	0.905159	8.8214	5.78911	1.33101e-07	1.94665e-05	7.31543
GRK3	0.624349	8.53096	5.7828	1.36666e-07	1.97075e-05	7.29043
CD44	0.784978	11.3004	5.78274	1.36702e-07	1.97075e-05	7.29019
IGKC	1.30584	11.8574	5.77624	1.40473e-07	2.01075e-05	7.26446
MYOF	0.746992	8.89285	5.77448	1.41513e-07	2.01138e-05	7.25748
SEL1L3	0.973169	10.4935	5.77097	1.43609e-07	2.02689e-05	7.24358
RFX5	0.861175	9.85246	5.75554	1.53188e-07	2.14708e-05	7.18253
RRM2	1.78495	8.81733	5.75281	1.54948e-07	2.15677e-05	7.17173
CDKN1A	0.95633	10.3822	5.75044	1.56492e-07	2.16335e-05	7.16236
MS4A1	1.40118	7.97251	5.74623	1.59269e-07	2.18676e-05	7.14573
CHST11	0.76787	8.32265	5.73592	1.66287e-07	2.25265e-05	7.10496
PNMA8A	1.56755	6.1401	5.73585	1.66332e-07	2.25265e-05	7.10471
DOCK8	0.753003	9.36691	5.7343	1.67417e-07	2.25265e-05	7.09856
CD27	1.01934	8.18294	5.73165	1.69276e-07	2.26258e-05	7.08812
DDX60	0.75796	10.3708	5.72997	1.70469e-07	2.26354e-05	7.08149
MNDA	0.731737	9.26307	5.72835	1.71625e-07	2.26399e-05	7.0751
MYC	1.14633	8.88877	5.7226	1.75796e-07	2.30395e-05	7.0524
DAAM2	-0.537494	9.11473	-5.71094	1.84563e-07	2.40324e-05	7.0064
GUSBP11	1.02197	11.5798	5.70784	1.86969e-07	2.41897e-05	6.99416
CD84	0.732962	10.0284	5.69465	1.97535e-07	2.53939e-05	6.9422
HLA-DMB	0.964017	11.3804	5.69027	2.01172e-07	2.55081e-05	6.92496
C16orf54	1.12538	7.59629	5.68983	2.01545e-07	2.55081e-05	6.9232
NCK1	0.304404	10.578	5.68856	2.02613e-07	2.55081e-05	6.91821
SLC25A24	0.80851	8.41852	5.68754	2.03479e-07	2.55081e-05	6.91418
CD180	0.613469	8.34509	5.68121	2.08909e-07	2.60273e-05	6.88929
EGR2	1.57352	7.00415	5.67222	2.16873e-07	2.6726e-05	6.85393
VOPP1	0.617402	10.6372	5.6719	2.17167e-07	2.6726e-05	6.85265
FLI1	0.820639	8.71395	5.66738	2.21285e-07	2.70679e-05	6.8349
CCND3	0.581182	9.96838	5.66553	2.22999e-07	2.71132e-05	6.82761
CD86	0.979798	9.26104	5.66253	2.25793e-07	2.71763e-05	6.81584
HLA-J	0.59936	12.2005	5.66209	2.26211e-07	2.71763e-05	6.81409
TYROBP	0.844136	11.8257	5.651	2.36878e-07	2.82894e-05	6.77056
CALHM2	0.632374	7.88314	5.64936	2.38501e-07	2.83157e-05	6.7641
LYN	0.582007	10.3537	5.64719	2.40663e-07	2.84052e-05	6.75558
CD274	0.705851	8.45926	5.64518	2.42679e-07	2.84767e-05	6.74769
SRGN	0.780743	13.26	5.63916	2.48822e-07	2.88965e-05	6.72407
TRAF5	0.894804	8.22192	5.63887	2.4912e-07	2.88965e-05	6.72294
TIGAR	0.919207	9.21878	5.63377	2.54448e-07	2.90716e-05	6.70295
PRPSAP1	-0.396421	12.3013	-5.63375	2.54474e-07	2.90716e-05	6.70285
TMEM144	1.09755	7.593	5.6333	2.54951e-07	2.90716e-05	6.70109
TMSB10	0.681159	13.9073	5.62732	2.61353e-07	2.96342e-05	6.67765
MTHFD2	1.05653	8.73785	5.62546	2.6338e-07	2.96972e-05	6.67035
FUT8	0.939147	7.59068	5.62298	2.66104e-07	2.97219e-05	6.66063
TOP2A	2.33469	6.75302	5.62258	2.66544e-07	2.97219e-05	6.65907
SYK	0.660592	8.53006	5.62068	2.68652e-07	2.97923e-05	6.65163
RAB31	0.532088	9.86809	5.61487	2.75201e-07	3.03518e-05	6.62888
GPR65	0.91405	9.50139	5.60204	2.90224e-07	3.18347e-05	6.57866
SLAMF8	1.42697	7.72386	5.59787	2.95287e-07	3.21188e-05	6.56233
CBL	0.47805	9.384	5.59729	2.95996e-07	3.21188e-05	6.56006
MELK	2.21279	6.74718	5.58979	3.0533e-07	3.29234e-05	6.53073
MSN	0.729376	11.5366	5.58873	3.06674e-07	3.29234e-05	6.52659
DCDC2	1.84363	8.04308	5.58708	3.08766e-07	3.29726e-05	6.52017
CST7	0.859827	9.09945	5.58318	3.13798e-07	3.32141e-05	6.5049
PIK3CD	0.792441	9.33651	5.58277	3.14319e-07	3.32141e-05	6.50333
SLC9B2	-0.638067	10.9562	-5.5751	3.24452e-07	3.41064e-05	6.47336
HENMT1	0.627493	8.30443	5.5695	3.32057e-07	3.47249e-05	6.45148
PYCARD	0.752687	9.62765	5.56053	3.44587e-07	3.58495e-05	6.4165
BTN3A3	0.750531	9.5588	5.54727	3.63973e-07	3.76721e-05	6.36481
CD72	1.30124	7.94581	5.54318	3.70161e-07	3.80867e-05	6.34889
MARCH1	0.830321	8.93135	5.54214	3.71752e-07	3.80867e-05	6.34484
MSR1	0.789149	9.48069	5.53795	3.78235e-07	3.85551e-05	6.32851
RETREG1	-1.12979	10.2708	-5.53437	3.83855e-07	3.89314e-05	6.31458
IGLJ3	1.51028	8.37947	5.53313	3.85821e-07	3.89352e-05	6.30976
DOCK2	0.694933	8.93582	5.52733	3.95155e-07	3.96786e-05	6.28719
OSBPL3	0.905073	7.45386	5.52355	4.01372e-07	4.01034e-05	6.27245
ARHGAP25	0.610386	8.79916	5.51821	4.10282e-07	4.06234e-05	6.25172
ATP1B3	0.758025	10.116	5.51687	4.12565e-07	4.06234e-05	6.24648
FAT1	1.14189	10.291	5.51684	4.12615e-07	4.06234e-05	6.24636
GLA	0.53275	9.62107	5.508	4.27899e-07	4.18708e-05	6.21202
MAN2B1	0.533666	10.228	5.50688	4.29877e-07	4.18708e-05	6.20767
C15orf48	1.86484	7.30367	5.50596	4.31508e-07	4.18708e-05	6.2041
ZMAT3	1.03637	10.9295	5.50218	4.38274e-07	4.23238e-05	6.18941
CD8A	0.94731	9.34588	5.49732	4.47113e-07	4.29463e-05	6.17056
UBE2A	0.412503	11.2709	5.49631	4.48976e-07	4.29463e-05	6.16663
MS4A7	0.654965	11.9338	5.4934	4.54367e-07	4.3257e-05	6.15536
PIGR	0.888549	12.0694	5.48566	4.69067e-07	4.44469e-05	6.12531
H2AFX	0.71422	9.40712	5.48377	4.72708e-07	4.45825e-05	6.11801
TTL	0.544492	9.35571	5.47708	4.85885e-07	4.56122e-05	6.09205
PTGER4	0.928982	10.0193	5.47578	4.88484e-07	4.56438e-05	6.08702
UBA6	0.484382	10.2626	5.47326	4.93569e-07	4.59065e-05	6.07724
IGLC1	1.52781	13.3574	5.46975	5.0072e-07	4.63579e-05	6.06367
ADA	1.02935	8.46164	5.46615	5.08181e-07	4.68339e-05	6.04971
IQGAP1	0.579506	10.9829	5.4599	5.21374e-07	4.78314e-05	6.02551
KLHDC2	-0.394791	13.0303	-5.45789	5.2567e-07	4.78811e-05	6.01777
METTL8	0.372156	8.50254	5.45744	5.26661e-07	4.78811e-05	6.01599
CAPZA1	0.327808	12.739	5.45587	5.30047e-07	4.79729e-05	6.00994
CCL20	3.55479	6.17182	5.4524	5.37647e-07	4.84312e-05	5.99651
THBS2	1.64981	9.31266	5.45137	5.39911e-07	4.84312e-05	5.99254
POU2AF1	1.3657	7.69985	5.44727	5.49072e-07	4.87208e-05	5.97666
GPNMB	1.25611	12.2181	5.44591	5.52131e-07	4.87208e-05	5.97142
MCM6	1.00306	10.1138	5.44588	5.52191e-07	4.87208e-05	5.97132
COTL1	0.72949	9.88611	5.44467	5.54934e-07	4.87208e-05	5.96664
GIMAP6	0.450392	10.5206	5.44404	5.56372e-07	4.87208e-05	5.9642
SLC7A7	0.733044	10.3004	5.44349	5.57623e-07	4.87208e-05	5.96208
SELL	0.943403	9.04455	5.43397	5.79794e-07	5.03569e-05	5.92529
DIO3OS	-1.2734	7.23879	-5.43238	5.8358e-07	5.03569e-05	5.91914
SLFN11	0.842129	7.67784	5.43227	5.83834e-07	5.03569e-05	5.91873
PLK2	0.62421	10.3312	5.42937	5.90812e-07	5.06141e-05	5.90752
IRF6	-0.579024	10.265	-5.42895	5.91831e-07	5.06141e-05	5.9059
CRLF3	0.46358	10.2216	5.42475	6.02067e-07	5.12722e-05	5.88972
PARVG	0.593076	8.98897	5.42171	6.09621e-07	5.16974e-05	5.87795
FGD2	0.6897	10.7099	5.41922	6.15852e-07	5.18059e-05	5.86835
NMI	0.457099	11.3474	5.41915	6.16034e-07	5.18059e-05	5.86808
PPP1R18	0.59985	10.1293	5.41753	6.20105e-07	5.19318e-05	5.86186
SERPINB1	0.620014	10.2491	5.41074	6.37562e-07	5.31732e-05	5.83567
CLEC7A	0.911232	9.29392	5.40334	6.57131e-07	5.45797e-05	5.80714
LAMP3	1.48549	7.4624	5.39936	6.67895e-07	5.512e-05	5.79181
TNFAIP3	0.607303	10.0502	5.39859	6.69999e-07	5.512e-05	5.78885
DNAJC10	0.480491	10.2517	5.39792	6.71829e-07	5.512e-05	5.78627
STAMBPL1	0.841491	9.19951	5.39461	6.80964e-07	5.53661e-05	5.77353
NUF2	2.33881	5.2247	5.39407	6.8246e-07	5.53661e-05	5.77146
HLA-DPB1	0.925385	13.4469	5.39386	6.83058e-07	5.53661e-05	5.77063
SERPINB9	0.801015	10.4454	5.39284	6.85904e-07	5.53744e-05	5.76671
PIWIL4	0.77811	7.1981	5.39135	6.90091e-07	5.54905e-05	5.76097
EOMES	0.697245	8.80538	5.3889	6.97007e-07	5.58242e-05	5.75156
ITGB2-AS1	0.954535	7.69209	5.38429	7.10236e-07	5.66588e-05	5.73383
ANLN	1.73506	6.39604	5.38124	7.19127e-07	5.71423e-05	5.72209
UCP2	1.0114	11.7021	5.37642	7.33391e-07	5.80472e-05	5.70356
CCR2	0.960302	8.58181	5.37348	7.42217e-07	5.85163e-05	5.69228
NLRC5	0.87722	9.22523	5.3688	7.56521e-07	5.94119e-05	5.67427
WDR59	-0.427092	10.4672	-5.36615	7.64713e-07	5.98225e-05	5.66412
IGLL3P	1.34781	9.8238	5.36513	7.67914e-07	5.9841e-05	5.66018
KCTD12	0.729978	10.8678	5.35212	8.09634e-07	6.28494e-05	5.61028
HMMR	1.48433	7.78381	5.33793	8.57723e-07	6.61788e-05	5.55586
EHD4	0.75676	9.93588	5.33747	8.59337e-07	6.61788e-05	5.55409
GASK1A	-1.14437	7.39201	-5.3366	8.6236e-07	6.61788e-05	5.55078
NFE2L3	0.830231	6.83609	5.33336	8.73793e-07	6.68021e-05	5.53836
CLIC2	0.5637	9.65101	5.33072	8.83219e-07	6.7268e-05	5.52824
PLSCR1	0.545815	11.6383	5.32512	9.03526e-07	6.85115e-05	5.50681
JAML	1.06734	8.56015	5.32435	9.06336e-07	6.85115e-05	5.50388
RGS10	0.847853	8.98075	5.3186	9.27736e-07	6.98675e-05	5.48187
LPXN	0.535975	10.0892	5.31415	9.44648e-07	7.06837e-05	5.46484
LY96	0.746895	10.5246	5.3139	9.45578e-07	7.06837e-05	5.46391
SAMD3	0.778927	7.83569	5.31242	9.51278e-07	7.07776e-05	5.45825
DHRS9	0.885001	8.82491	5.31176	9.53847e-07	7.07776e-05	5.4557
RUBCNL	0.660912	8.40727	5.30602	9.76301e-07	7.21784e-05	5.43377
PFKP	1.08281	7.6969	5.29676	1.01359e-06	7.46619e-05	5.39843
TRAFD1	0.41276	9.4733	5.29586	1.01731e-06	7.46633e-05	5.39497
CCND1	1.03839	11.1837	5.29211	1.03286e-06	7.55297e-05	5.38068
ARHGAP9	0.803958	9.73613	5.28971	1.04294e-06	7.59914e-05	5.37152
IRF8	0.590996	10.6002	5.28877	1.04694e-06	7.60087e-05	5.36791
DDX39A	0.414169	10.4059	5.28732	1.05308e-06	7.61804e-05	5.3624
MSL3	0.35256	9.59446	5.28115	1.0797e-06	7.78274e-05	5.33886
SFT2D3	-0.417392	10.339	-5.28014	1.08415e-06	7.78695e-05	5.33499
PTPN6	0.436284	9.71952	5.27837	1.09193e-06	7.79275e-05	5.32825
LGALS3BP	0.871664	11.5058	5.2782	1.09268e-06	7.79275e-05	5.3276
MCM2	0.939971	8.26689	5.26319	1.16099e-06	8.22719e-05	5.27045
ANKRD44	0.591642	9.33056	5.26303	1.16174e-06	8.22719e-05	5.26983
MCM4	0.532712	8.97466	5.26207	1.16627e-06	8.23034e-05	5.26617
BPHL	-0.534868	11.5656	-5.25943	1.17875e-06	8.28942e-05	5.25614
GZMB	1.13007	7.94589	5.2584	1.18367e-06	8.29514e-05	5.25221
BCL11B	0.814643	7.36596	5.25672	1.19171e-06	8.29542e-05	5.24583
SLA	0.684384	9.92494	5.25637	1.19339e-06	8.29542e-05	5.2445
UBE2D1	0.614081	9.66189	5.25577	1.19632e-06	8.29542e-05	5.2422
MRC2	0.53726	9.76563	5.25497	1.20015e-06	8.29542e-05	5.23918
ZBTB33	0.530912	11.843	5.2514	1.21757e-06	8.36559e-05	5.2256
EPSTI1	1.01857	10.5179	5.25032	1.22292e-06	8.36559e-05	5.22147
PPP1R16B	0.809477	7.65048	5.2497	1.22597e-06	8.36559e-05	5.21912
CDK1	1.81252	8.06647	5.24951	1.22688e-06	8.36559e-05	5.21842
MAD2L1	1.12186	7.78358	5.24741	1.23732e-06	8.40838e-05	5.21043
SELPLG	0.624684	9.03801	5.24328	1.25813e-06	8.51274e-05	5.19472
NOD2	0.887415	7.08666	5.24269	1.26112e-06	8.51274e-05	5.19249
PROC	-0.504295	12.1439	-5.23832	1.28354e-06	8.63522e-05	5.17588
CENPF	1.02306	7.32348	5.23626	1.29425e-06	8.67835e-05	5.16805
GBP1	1.1542	11.4077	5.23439	1.30403e-06	8.7071e-05	5.16095
NT5C3A	0.495078	10.509	5.23329	1.30981e-06	8.7071e-05	5.15679
GALNT6	1.37818	6.46444	5.23298	1.31148e-06	8.7071e-05	5.15559
KLHL6	0.799073	7.6986	5.23181	1.31767e-06	8.71592e-05	5.15115
BTN3A2	0.653342	10.3301	5.2311	1.32144e-06	8.71592e-05	5.14845
THEMIS2	0.574266	8.89606	5.228	1.33803e-06	8.7832e-05	5.1367
NCEH1	0.817743	8.66547	5.22757	1.34035e-06	8.7832e-05	5.13507
DBR1	0.371682	8.7234	5.22628	1.34735e-06	8.80048e-05	5.13016
GZMK	1.05226	9.54235	5.22464	1.35624e-06	8.83001e-05	5.12396
ASB2	2.26546	5.73272	5.22337	1.36322e-06	8.84499e-05	5.11913
VAV3	0.448015	8.8762	5.22262	1.36731e-06	8.84499e-05	5.11631
ELMO2	0.325869	9.64667	5.21702	1.39846e-06	9.01761e-05	5.09508
PSMB10	0.594546	10.626	5.21508	1.40945e-06	9.05954e-05	5.08771
CYBB	0.717474	11.3044	5.21299	1.42136e-06	9.1071e-05	5.07978
TRAPPC6A	-0.352435	9.91962	-5.21067	1.43465e-06	9.15077e-05	5.07101
IFIT3	0.761602	11.9712	5.21022	1.43725e-06	9.15077e-05	5.06931
ADORA2A-AS1	-0.685188	9.26439	-5.20631	1.46002e-06	9.26657e-05	5.05449
ALOX5AP	0.86758	9.38455	5.19836	1.50743e-06	9.53742e-05	5.0244
FABP5	1.57171	9.73581	5.19573	1.52343e-06	9.60859e-05	5.01445
ACOX2	-0.622653	13.3009	-5.19258	1.54283e-06	9.70061e-05	5.00253
FANCC	-0.631185	10.3839	-5.19048	1.55589e-06	9.75233e-05	4.99459
GPRC5B	0.926977	8.42425	5.18792	1.57196e-06	9.82257e-05	4.98491
RGS1	1.33265	8.17394	5.18202	1.60964e-06	0.000100269	4.9626
PTBP3	0.404564	11.0917	5.17323	1.66738e-06	0.000103049	4.92941
IGSF6	0.969711	9.43897	5.17304	1.66866e-06	0.000103049	4.92868
IRF1	0.604588	9.98179	5.1729	1.66958e-06	0.000103049	4.92816
ADAM17	0.353993	9.89913	5.17199	1.67573e-06	0.000103114	4.9247
GIMAP7	0.557133	9.54938	5.17009	1.68854e-06	0.000103586	4.91753
C1orf162	0.62383	10.051	5.16464	1.72578e-06	0.000105096	4.89698
LEF1	1.28343	7.00406	5.16421	1.72873e-06	0.000105096	4.89538
TRIM14	0.531081	11.2707	5.16421	1.72878e-06	0.000105096	4.89535
TBXAS1	0.484418	8.3598	5.16093	1.75165e-06	0.000106167	4.88297
ARPC5	0.432891	12.2965	5.15819	1.77095e-06	0.000107015	4.87265
COMMD8	0.545274	10.6518	5.15092	1.82325e-06	0.000109847	4.84524
PDP1	0.782732	9.455	5.14043	1.90134e-06	0.000114211	4.80576
NIN	0.524711	9.61492	5.13637	1.93244e-06	0.000115734	4.79048
ACADS	-0.537182	10.6006	-5.1336	1.95397e-06	0.000116677	4.78005
STK39	0.796031	7.47816	5.13234	1.96381e-06	0.000116919	4.77532
IL15	0.677902	9.45294	5.131	1.97436e-06	0.000117202	4.77028
SCPEP1	0.622042	10.3894	5.12728	2.00394e-06	0.000118609	4.75628
GDF15	1.55332	7.61186	5.12471	2.02462e-06	0.000119482	4.74661
BTG2	0.762284	9.06359	5.12206	2.04609e-06	0.000120397	4.73668
ARHGAP18	0.566447	9.23029	5.12062	2.05792e-06	0.000120741	4.73125
ADGRV1	-0.715455	9.74229	-5.11976	2.06501e-06	0.000120806	4.72802
TNFRSF12A	2.28593	7.82042	5.1162	2.09456e-06	0.000122181	4.71464
PDE7A	0.653141	8.18538	5.1098	2.14872e-06	0.000124979	4.69061
GIMAP2	0.463547	10.5887	5.10483	2.19169e-06	0.000127111	4.67197
PAPLN	1.27119	7.52294	5.10361	2.20235e-06	0.000127364	4.66741
CPVL	0.707454	11.1835	5.10172	2.21899e-06	0.000127959	4.66032
MVP	0.993022	8.83749	5.10101	2.22532e-06	0.000127959	4.65764
APOBEC3B	1.38105	6.63119	5.09836	2.24891e-06	0.000128948	4.64771
SEC62	-0.273989	13.0872	-5.0934	2.29378e-06	0.000131148	4.62912
TRAT1	1.25741	6.30171	5.09155	2.31069e-06	0.000131483	4.62221
HAVCR2	0.648077	9.3354	5.09134	2.31265e-06	0.000131483	4.62141
EHF	1.48596	9.02763	5.08575	2.36467e-06	0.000134062	4.60048
CENPU	1.17458	8.16063	5.08384	2.38268e-06	0.000134375	4.59333
SLC7A1	0.900862	8.21589	5.08376	2.38351e-06	0.000134375	4.59301
IFNGR1	0.465942	11.9811	5.08154	2.40458e-06	0.000135186	4.58473
LTB	0.694274	8.92766	5.07442	2.4737e-06	0.000138685	4.55806
STX7	0.403047	9.95893	5.07223	2.49532e-06	0.000139198	4.54987
MZB1	1.4239	7.56901	5.07209	2.49665e-06	0.000139198	4.54937
FRMD8	0.437112	9.51854	5.06653	2.55248e-06	0.000141919	4.52856
SFMBT2	0.90723	7.09121	5.06162	2.60267e-06	0.000144313	4.51023
CMTM7	0.566905	9.45609	5.0593	2.62672e-06	0.000145247	4.50158
YWHAB	0.278907	13.2637	5.05515	2.67043e-06	0.000146873	4.48606
STX11	0.661395	7.59674	5.05512	2.67068e-06	0.000146873	4.48597
CXCL6	1.88042	8.36022	5.05296	2.69366e-06	0.000147734	4.47791
EMILIN2	1.08454	7.60988	5.05101	2.71464e-06	0.000148481	4.47061
LOC100506098	1.12164	7.39566	5.04923	2.7338e-06	0.000148942	4.46399
FNIP2	-0.799276	12.5251	-5.04886	2.73783e-06	0.000148942	4.4626
IL16	0.569347	8.23596	5.04803	2.74687e-06	0.000149032	4.4595
DKK3	1.1297	9.62199	5.04619	2.76698e-06	0.000149303	4.45264
CCNB2	1.56018	6.49253	5.04569	2.77245e-06	0.000149303	4.45078
BATF	1.14036	7.83504	5.04555	2.77405e-06	0.000149303	4.45024
LY86	0.677595	10.0513	5.04401	2.79099e-06	0.000149815	4.44452
FCRL3	0.987502	8.24591	5.03973	2.83881e-06	0.00015173	4.42853
HIF1A	0.387284	12.8791	5.03947	2.8417e-06	0.00015173	4.42757
ALOX5	0.684558	8.86237	5.03739	2.86521e-06	0.000152582	4.41982
ABCB1	0.792011	10.7532	5.03596	2.88148e-06	0.000153044	4.4145
SLC51B	2.94029	5.80847	5.03319	2.91325e-06	0.000154326	4.40418
MXI1	-0.595605	11.8587	-5.03166	2.93093e-06	0.000154856	4.39849
CCR5	0.839804	8.67409	5.02869	2.96569e-06	0.000156015	4.3874
PLPP2	1.75249	6.71462	5.02846	2.96833e-06	0.000156015	4.38657
SGTB	0.641188	8.93597	5.02329	3.02967e-06	0.000158525	4.36733
PRF1	0.708437	9.37609	5.02312	3.03179e-06	0.000158525	4.36667
ITGB2	0.856395	10.3323	5.0207	3.06092e-06	0.000159634	4.35768
AKAP7	0.592579	10.387	5.01863	3.08608e-06	0.000160209	4.34998
C1QB	0.724512	12.7837	5.01849	3.08782e-06	0.000160209	4.34945
KHK	-0.563585	12.9441	-5.01779	3.09629e-06	0.000160237	4.34687
LMO2	0.321812	9.90068	5.01139	3.17565e-06	0.000163634	4.32307
SUSD1	1.0323	7.9236	5.01109	3.17949e-06	0.000163634	4.32193
GPBAR1	0.944188	7.26492	5.00971	3.19685e-06	0.000163634	4.31681
DTNBP1	0.487239	8.63567	5.00927	3.20241e-06	0.000163634	4.31518
F11	-0.663124	11.8309	-5.00882	3.20805e-06	0.000163634	4.31352
P2RY6	1.20321	6.68371	5.00862	3.21058e-06	0.000163634	4.31278
CCNB1	1.1132	7.60426	5.00753	3.22451e-06	0.00016393	4.30871
IL10RA	0.553148	10.7061	5.00599	3.24415e-06	0.000164327	4.303
ST13	-0.401588	13.633	-5.00564	3.2486e-06	0.000164327	4.30171
TMEM229B	1.37616	6.62577	5.00057	3.31441e-06	0.000167237	4.28285
NCAPG	1.26538	6.84282	4.99827	3.34465e-06	0.000168342	4.27431
GPER1	-0.816492	10.12	-4.99576	3.37793e-06	0.000169594	4.265
ACADL	-0.479332	10.5941	-4.99225	3.42499e-06	0.00017153	4.25199
FAM111A	0.460577	10.6274	4.99102	3.44168e-06	0.000171939	4.24742
PARN	0.270869	9.92229	4.98487	3.52614e-06	0.000175724	4.22463
HAGH	-0.447673	12.2427	-4.98298	3.55254e-06	0.000176603	4.21761
SIT1	1.63532	6.1499	4.98144	3.5742e-06	0.000177244	4.2119
MYO5A	0.628723	8.34237	4.97795	3.62367e-06	0.000178935	4.19898
PLEK	0.751675	9.65022	4.97778	3.62604e-06	0.000178935	4.19836
KLKB1	-0.639599	13.1962	-4.97549	3.65897e-06	0.00018012	4.18986
LBH	0.685026	10.0948	4.97157	3.71591e-06	0.000182477	4.17535
VIL1	-1.58689	8.92909	-4.9656	3.80433e-06	0.000186366	4.15324
USP14	0.26181	11.4214	4.95899	3.90457e-06	0.000190813	4.12879
EMP3	0.703794	8.64674	4.9551	3.96464e-06	0.000193281	4.11444
CD24	1.51551	11.0579	4.95191	4.01469e-06	0.000195249	4.10265
KRT18	0.731633	13.3778	4.94831	4.07188e-06	0.000197555	4.08936
MARC2	-0.68045	12.528	-4.94349	4.1498e-06	0.000200852	4.07154
ARPC1B	0.735733	11.0406	4.93543	4.28312e-06	0.000206809	4.04182
C1QC	0.730205	12.6909	4.9343	4.30227e-06	0.000207238	4.03763
CDCA7	1.22041	6.99127	4.93255	4.3319e-06	0.000208168	4.03118
TOX	0.930017	7.28529	4.9317	4.34639e-06	0.000208368	4.02805
DNAJC12	-0.819686	11.0747	-4.93103	4.3578e-06	0.000208421	4.02558
HCLS1	0.563491	11.2395	4.93037	4.3691e-06	0.000208467	4.02315
CD83	0.758677	8.68033	4.92828	4.40511e-06	0.000209689	4.01544
CHFR	0.364925	9.55384	4.92249	4.5061e-06	0.000213992	3.99414
TRIM59	1.08185	6.04497	4.92104	4.5318e-06	0.000214596	3.98879
TNFAIP2	0.690626	10.1823	4.92058	4.54008e-06	0.000214596	3.98708
CCNE2	1.03146	7.04429	4.91773	4.59102e-06	0.000215733	3.97659
ENTPD1	0.641728	9.01206	4.91717	4.60119e-06	0.000215733	3.97451
FANCI	0.94342	7.62052	4.9171	4.60234e-06	0.000215733	3.97428
GNS	0.39291	12.05	4.91642	4.61474e-06	0.000215733	3.97175
CD163	0.567871	12.674	4.91626	4.61758e-06	0.000215733	3.97117
TRIM21	0.511333	9.6228	4.91331	4.67118e-06	0.000217733	3.96033
MDFIC	0.445999	10.9676	4.91248	4.68651e-06	0.000217944	3.95725
GRHPR	-0.486618	14.3022	-4.91177	4.69938e-06	0.00021804	3.95468
VIM	0.731825	12.6497	4.91031	4.72638e-06	0.00021879	3.9493
DOCK10	0.784797	8.96598	4.90968	4.73811e-06	0.000218831	3.94697
HACD4	0.602723	8.75766	4.90907	4.74938e-06	0.000218851	3.94473
HLA-E	0.492569	13.7173	4.9054	4.8181e-06	0.000221512	3.93124
CCL8	1.36506	8.04956	4.9043	4.83885e-06	0.00022196	3.9272
CALHM6	0.986822	11.4756	4.90356	4.85296e-06	0.000222018	3.92447
C8A	-0.655415	13.3937	-4.90308	4.86212e-06	0.000222018	3.92269
PTPN7	1.1126	7.20638	4.90199	4.88294e-06	0.000222287	3.91868
C8B	-0.621277	13.7343	-4.90161	4.89003e-06	0.000222287	3.91732
TPPP2	-0.834451	8.37663	-4.89798	4.95995e-06	0.000224959	3.90398
RACGAP1	0.843021	8.62085	4.89663	4.98628e-06	0.000225646	3.89901
MAML2	0.565881	8.66148	4.89576	5.00329e-06	0.000225909	3.89581
ISG15	1.07039	11.3817	4.89265	5.06458e-06	0.000228166	3.88437
LINC01018	-1.02604	10.1788	-4.89175	5.08224e-06	0.000228452	3.8811
RPS6KA1	0.487337	8.80689	4.88382	5.24221e-06	0.000235119	3.85199
ANXA4	0.536676	13.2012	4.8827	5.26519e-06	0.000235626	3.84788
SLC6A6	0.870319	8.48006	4.88177	5.28442e-06	0.000235964	3.84446
GINS1	1.08561	7.88531	4.87677	5.38845e-06	0.000239806	3.82615
RASSF3	0.811127	10.321	4.8765	5.39424e-06	0.000239806	3.82514
PPT1	0.565129	12.0252	4.87387	5.44995e-06	0.00024175	3.81549
PRDM1	0.735998	7.88333	4.87262	5.47654e-06	0.000242147	3.81092
USP30	-0.491812	10.4744	-4.87208	5.48807e-06	0.000242147	3.80895
HMGN4	0.54115	10.6427	4.87169	5.49641e-06	0.000242147	3.80752
CHST12	0.492649	8.51848	4.8712	5.50687e-06	0.000242147	3.80574
GPX2	1.37847	11.5559	4.86956	5.5423e-06	0.000243175	3.79971
OGFRL1	0.547274	10.0401	4.86881	5.55853e-06	0.000243358	3.79697
CCR1	0.656512	10.5288	4.86813	5.57331e-06	0.000243476	3.79447
FDXR	0.60763	8.86069	4.86427	5.65781e-06	0.000246634	3.78034
GNA13	0.41085	11.5238	4.86265	5.69355e-06	0.000247657	3.77443
CLDN11	1.56582	8.56284	4.85942	5.76564e-06	0.000250254	3.76262
MAOB	-0.307381	13.6173	-4.85697	5.82097e-06	0.000251768	3.75365
CCL19	1.74441	9.73109	4.85677	5.82548e-06	0.000251768	3.75292
NABP1	0.707782	9.40045	4.85546	5.85536e-06	0.000252374	3.74812
RNF213	0.637241	10.3484	4.85506	5.86452e-06	0.000252374	3.74665
FCN1	1.06912	8.05641	4.85178	5.93992e-06	0.000255075	3.73466
CD69	0.946751	7.60929	4.84994	5.98255e-06	0.000255866	3.72794
LPAR5	0.592756	7.84922	4.84989	5.98369e-06	0.000255866	3.72776
RNASE4	-0.448918	13.5138	-4.84844	6.01761e-06	0.000256773	3.72245
SLC17A2	-0.655556	12.4061	-4.84436	6.11394e-06	0.000260332	3.70755
COL1A1	1.18756	11.9711	4.83665	6.3e-06	0.00026769	3.6794
ECHS1	-0.336451	14.6872	-4.83404	6.3641e-06	0.000269405	3.6699
GBP2	0.57626	9.76193	4.83393	6.36705e-06	0.000269405	3.66946
PTGS1	0.512577	8.81915	4.83323	6.38424e-06	0.000269567	3.66693
ELOVL7	1.49241	7.21633	4.83215	6.41116e-06	0.000270139	3.66298
CENPW	0.724701	8.28078	4.83088	6.44286e-06	0.000270909	3.65835
PECAM1	0.569792	11.0922	4.82863	6.49937e-06	0.000272717	3.65016
FAN1	-0.452732	9.81288	-4.82681	6.54558e-06	0.000273674	3.64351
RPS6KC1	0.321598	9.91821	4.82666	6.5493e-06	0.000273674	3.64297
RNF165	-0.761466	7.87134	-4.82512	6.58871e-06	0.000274655	3.63734
COL1A2	1.11451	11.4328	4.82468	6.59999e-06	0.000274655	3.63574
AGFG1	0.336921	10.1897	4.81901	6.74685e-06	0.000280188	3.61508
DEPDC1B	1.89339	5.28764	4.81813	6.76994e-06	0.00028057	3.61187
BCL2L14	1.74537	6.4012	4.81739	6.78916e-06	0.00028079	3.60921
CFTR	1.99716	7.74675	4.81478	6.85834e-06	0.000282724	3.5997
MAP3K1	0.366285	11.0163	4.81457	6.86392e-06	0.000282724	3.59893
HELLS	1.04807	7.18261	4.81248	6.91993e-06	0.000284022	3.59131
KRT8	0.721944	11.8652	4.81234	6.92359e-06	0.000284022	3.59081
SLFN12	1.17223	6.60817	4.81167	6.94173e-06	0.000284188	3.58836
P2RY14	0.8267	7.46321	4.80992	6.98888e-06	0.000285004	3.582
TCIRG1	0.466464	10.3251	4.80988	6.98988e-06	0.000285004	3.58187
HAO1	-0.47415	13.9139	-4.80837	7.031e-06	0.000285881	3.57636
SH3BGRL	0.457502	12.0214	4.80805	7.03972e-06	0.000285881	3.5752
MPDZ	-0.563813	11.9231	-4.80514	7.11965e-06	0.000288005	3.56461
DBF4	0.564957	8.27739	4.8051	7.12057e-06	0.000288005	3.56448
SOWAHC	-0.543955	11.8406	-4.80354	7.16388e-06	0.000289173	3.55879
ALKBH2	-0.479545	9.18302	-4.80303	7.1781e-06	0.000289173	3.55693
C1orf54	0.602084	10.5633	4.80152	7.22025e-06	0.000290292	3.55144
KRT19	2.79769	4.85022	4.80006	7.26117e-06	0.000291356	3.54614
MCUB	0.550521	8.56059	4.79679	7.35351e-06	0.000294314	3.53428
SLC25A37	-0.652315	10.5316	-4.79617	7.37123e-06	0.000294314	3.53202
NLRC4	0.630899	7.26192	4.79549	7.39079e-06	0.000294314	3.52953
SHTN1	0.416759	11.3005	4.7954	7.39321e-06	0.000294314	3.52923
GRAMD1C	-0.575923	10.4108	-4.79461	7.41607e-06	0.000294643	3.52633
YWHAH	0.524082	10.5266	4.79357	7.44582e-06	0.000295243	3.52257
ENTPD5	-0.53975	13.2849	-4.79277	7.46898e-06	0.000295581	3.51966
ZNF200	0.475618	8.78828	4.79038	7.53846e-06	0.000297676	3.51097
IGSF8	-0.434248	8.43664	-4.78993	7.55142e-06	0.000297676	3.50936
SCLY	-0.444136	10.1548	-4.78931	7.56957e-06	0.00029781	3.50711
TLR3	0.620889	9.3629	4.78573	7.67521e-06	0.000301379	3.4941
NLRC3	0.485761	8.78922	4.78506	7.69503e-06	0.00030157	3.49168
ZNF831	0.948469	6.25473	4.78348	7.74229e-06	0.000302835	3.48594
SAMD4A	-0.466073	11.4769	-4.77805	7.90646e-06	0.000308658	3.46626
RHOH	1.11958	7.49038	4.77612	7.96559e-06	0.000310349	3.45927
TTC36	-0.858886	11.762	-4.77564	7.98053e-06	0.000310349	3.45751
MAT1A	-0.640163	14.183	-4.77463	8.01157e-06	0.000310622	3.45387
PGM1	-0.369473	14.109	-4.77442	8.01833e-06	0.000310622	3.45308
HPN	-0.534362	13.5298	-4.77359	8.04386e-06	0.000311014	3.45009
RCC2	0.504662	9.53482	4.76815	8.21481e-06	0.000317016	3.43037
EPHX2	-0.644093	12.3575	-4.76756	8.23343e-06	0.000317128	3.42824
ASB9	-1.04765	9.35989	-4.76561	8.29555e-06	0.000318462	3.42119
TRIM5	0.610968	9.71585	4.76521	8.30859e-06	0.000318462	3.41972
PLBD1	0.665695	9.53852	4.76499	8.31539e-06	0.000318462	3.41895
HMGCS2	-0.549037	14.533	-4.76342	8.36594e-06	0.000319791	3.41327
ICOS	1.92807	4.71741	4.7594	8.49672e-06	0.000324176	3.39872
SERPINA5	-0.614537	13.6161	-4.75618	8.603e-06	0.000327612	3.38706
PEX19	-0.328521	10.7745	-4.7525	8.72609e-06	0.000330996	3.37374
CDT1	1.15373	6.63059	4.75247	8.7269e-06	0.000330996	3.37365
GJB1	-0.471665	11.9924	-4.75205	8.74105e-06	0.000330996	3.37213
CDC7	1.01535	7.64221	4.75068	8.78744e-06	0.000332129	3.36717
TMEM206	0.450884	8.70462	4.74705	8.9112e-06	0.000336177	3.35405
TLR7	0.960217	7.0984	4.74614	8.94238e-06	0.000336724	3.35078
IGSF21	1.75798	5.21205	4.7444	9.00244e-06	0.000338203	3.3445
OASL	0.900549	9.31967	4.74404	9.01517e-06	0.000338203	3.34317
VCAN	1.10794	8.38695	4.74297	9.05217e-06	0.000338924	3.33933
CDC42SE1	0.474845	10.9728	4.74252	9.06797e-06	0.000338924	3.3377
KIF2A	0.571586	8.47757	4.73965	9.16859e-06	0.000341887	3.32735
HOPX	0.765684	8.40616	4.7391	9.18834e-06	0.000341887	3.32533
IL27RA	0.976708	7.50703	4.73868	9.2029e-06	0.000341887	3.32385
LILRB1	0.873939	8.16887	4.73834	9.215e-06	0.000341887	3.32261
TES	0.86097	9.88417	4.73742	9.24768e-06	0.00034247	3.31929
ZNF367	1.14916	8.95698	4.73657	9.27796e-06	0.000342962	3.31623
ZADH2	-0.405093	10.1419	-4.73532	9.323e-06	0.000343117	3.31169
CASP8	0.493231	9.84043	4.73519	9.32752e-06	0.000343117	3.31123
HKDC1	2.72454	7.70581	4.73503	9.33315e-06	0.000343117	3.31067
GNE	-0.730338	12.8302	-4.73027	9.50585e-06	0.00034883	3.29348
SNX6	0.329599	12.1201	4.72889	9.55623e-06	0.000349617	3.28852
MMP7	1.6156	8.10544	4.72874	9.56195e-06	0.000349617	3.28796
PIK3CG	0.873763	7.86073	4.7274	9.61107e-06	0.000350778	3.28316
METTL7A	-0.328149	15.0724	-4.72439	9.72302e-06	0.000354223	3.2723
SLC39A10	0.551096	8.77819	4.72353	9.75542e-06	0.000354763	3.26918
CYP4A11	-0.66366	13.0141	-4.72084	9.85656e-06	0.000357263	3.25951
RASSF4	0.666195	10.6571	4.72076	9.85957e-06	0.000357263	3.25922
FAS	0.583642	10.8868	4.71729	9.99195e-06	0.000361411	3.24672
RTN1	0.785939	7.67201	4.71348	1.01394e-05	0.000366087	3.23299
SLC12A1	1.95255	5.43706	4.70832	1.03421e-05	0.00037274	3.21444
RAB17	-0.573497	10.781	-4.70599	1.04349e-05	0.00037504	3.20607
IFIH1	0.553088	10.2305	4.70579	1.04431e-05	0.00037504	3.20533
ADGRA3	-0.602924	11.1009	-4.70513	1.04695e-05	0.000375323	3.20296
PKLR	-0.768683	10.675	-4.70263	1.05701e-05	0.000378256	3.19399
CYP17A1	-1.39028	6.71003	-4.70097	1.06376e-05	0.000379999	3.18802
DDB2	0.702194	9.84884	4.69991	1.0681e-05	0.000380874	3.18421
ECT2	0.99021	7.12924	4.69908	1.0715e-05	0.000381414	3.18123
LINC01093	-1.30471	11.4643	-4.69672	1.08125e-05	0.000383947	3.17274
LOC101928230	-0.616984	8.49907	-4.69644	1.08242e-05	0.000383947	3.17173
CDC25A	1.625	5.3956	4.6955	1.08629e-05	0.000384643	3.16838
QPCT	0.911403	7.38856	4.69291	1.09714e-05	0.000387407	3.15907
NUP93	0.750343	8.28618	4.69272	1.09794e-05	0.000387407	3.15839
HOMER2	-0.561006	9.40744	-4.68875	1.11475e-05	0.000392317	3.14415
ZNF267	0.597406	7.99268	4.68852	1.11574e-05	0.000392317	3.14332
PTTG1	1.1096	8.99544	4.68715	1.12159e-05	0.00039369	3.13841
FAM102B	0.451182	9.55155	4.68633	1.12513e-05	0.000393814	3.13546
CDCP1	1.3256	6.26026	4.68617	1.12585e-05	0.000393814	3.13486
RMI2	1.13696	7.35154	4.68033	1.15128e-05	0.000401612	3.11394
OVGP1	-0.606793	9.16749	-4.68014	1.15213e-05	0.000401612	3.11325
ZNF395	-0.501448	11.0976	-4.67804	1.16139e-05	0.0004035	3.10574
AADACP1	-0.882237	8.78241	-4.67801	1.16154e-05	0.0004035	3.10562
SCYL2	0.359759	11.023	4.67525	1.17387e-05	0.000407066	3.09573
CD58	0.537106	10.3355	4.67481	1.17584e-05	0.000407066	3.09416
P2RY8	0.909085	7.613	4.67434	1.17797e-05	0.000407107	3.09246
GNB4	0.493104	10.9421	4.671	1.19309e-05	0.00041151	3.08051
SEPHS2	-0.353116	13.6777	-4.67063	1.19479e-05	0.00041151	3.07918
PCOLCE2	-1.43634	9.71787	-4.66906	1.20199e-05	0.000413283	3.07355
PPP4R1	0.438248	10.7963	4.66679	1.21245e-05	0.000416171	3.06543
OAS2	0.825738	9.65795	4.66467	1.22231e-05	0.000418843	3.05784
RBM12	0.41114	10.1689	4.66137	1.23781e-05	0.000423435	3.04604
SIDT1	0.976463	6.89476	4.66052	1.24183e-05	0.000423538	3.043
MEX3C	0.467781	9.21319	4.66042	1.2423e-05	0.000423538	3.04264
UNC13D	1.0197	6.30586	4.65862	1.25086e-05	0.000425735	3.03621
CYB5D2	-0.361807	10.3349	-4.65589	1.26395e-05	0.000429466	3.02646
STON2	0.424466	9.33085	4.65406	1.27284e-05	0.000431759	3.0199
BLVRA	0.586651	10.1127	4.65113	1.28711e-05	0.000435867	3.00946
GNAI1	-0.479726	10.1588	-4.64843	1.30043e-05	0.000438123	2.99981
DEF6	0.616083	7.80762	4.64813	1.30191e-05	0.000438123	2.99874
PLEKHB2	0.387784	10.8571	4.64806	1.30229e-05	0.000438123	2.99847
FCMR	1.01552	7.55012	4.64803	1.30245e-05	0.000438123	2.99836
EBPL	-0.512174	13.2341	-4.64463	1.31942e-05	0.000443093	2.98623
FCER1G	0.599416	11.8819	4.64328	1.32622e-05	0.000444636	2.98142
PILRA	0.584658	9.00421	4.64169	1.33429e-05	0.000446601	2.97573
AAK1	0.421475	9.57824	4.64112	1.3372e-05	0.000446835	2.97369
ARRDC2	0.721158	8.08693	4.64053	1.34021e-05	0.000447098	2.97159
C1orf115	-0.421765	12.4839	-4.63897	1.34816e-05	0.000449008	2.96605
DCBLD2	-0.616311	9.929	-4.63587	1.36421e-05	0.000453605	2.95497
SLC8A1	0.550456	8.58488	4.63076	1.39101e-05	0.000461755	2.93675
INPP5D	0.605277	8.7659	4.62905	1.40008e-05	0.000464002	2.93067
TIMP1	0.777374	12.92	4.6286	1.40245e-05	0.000464027	2.92908
IFI35	0.594704	10.0067	4.62812	1.40501e-05	0.000464112	2.92737
COL3A1	0.810901	13.2954	4.62547	1.41925e-05	0.000468049	2.91793
UXS1	0.511202	9.85694	4.62105	1.44335e-05	0.000475197	2.90217
GOLM1	1.30614	8.83084	4.62044	1.4467e-05	0.000475197	2.89999
IL12RB1	1.02325	7.9571	4.6202	1.44798e-05	0.000475197	2.89916
C12orf49	0.508775	9.59038	4.61843	1.45775e-05	0.000477627	2.89287
MFSD14B	0.414115	10.0667	4.61743	1.46334e-05	0.00047868	2.88929
TMEM52	-0.725442	7.56706	-4.61604	1.47104e-05	0.00048042	2.88437
HSBP1L1	-0.437319	9.85428	-4.61532	1.47509e-05	0.000480964	2.8818
METRNL	0.670965	8.14205	4.61394	1.48285e-05	0.000482715	2.87689
GMFG	0.541182	9.64426	4.61209	1.49332e-05	0.000484904	2.8703
PRPF40A	0.320322	11.7777	4.6119	1.49438e-05	0.000484904	2.86963
ALDH8A1	-0.399135	14.1472	-4.60907	1.51055e-05	0.000489364	2.85956
ADRA2A	1.09696	6.80444	4.60695	1.52276e-05	0.000492529	2.85202
GPR18	0.807434	8.14411	4.60645	1.52561e-05	0.000492663	2.85027
FXYD1	-0.646198	12.4487	-4.60576	1.52963e-05	0.000493171	2.84781
MICB	0.688566	8.4163	4.60374	1.5414e-05	0.000495215	2.84063
ASPM	1.20372	7.94125	4.60366	1.54187e-05	0.000495215	2.84034
MARCKS	0.600411	11.8113	4.60341	1.54333e-05	0.000495215	2.83946
ANXA1	0.685005	10.4415	4.60137	1.55534e-05	0.000498278	2.8322
NPR1	-0.567345	7.88317	-4.5956	1.58972e-05	0.000508485	2.81174
ME2	0.453328	10.6821	4.5947	1.59514e-05	0.000508806	2.80856
ALDH2	-0.408215	15.304	-4.5943	1.59757e-05	0.000508806	2.80713
RIPOR2	0.540709	8.06712	4.59417	1.59838e-05	0.000508806	2.80665
HLA-DQB1	1.05863	10.7769	4.59377	1.60081e-05	0.000508806	2.80523
BTN2A2	0.400336	8.82469	4.59292	1.60596e-05	0.000509639	2.80223
OIP5	1.14587	6.97345	4.5913	1.61582e-05	0.000511828	2.7965
NEDD9	0.701245	9.62846	4.59096	1.61793e-05	0.000511828	2.79528
TMEM107	0.62739	8.61175	4.58881	1.63118e-05	0.000515212	2.78764
GLYCTK	-0.588653	12.138	-4.58761	1.63857e-05	0.000516739	2.78341
BUB1B	1.268	7.04908	4.58714	1.64152e-05	0.000516861	2.78173
GMIP	0.515402	7.98942	4.58633	1.64657e-05	0.000517443	2.77885
NIBAN1	0.868635	8.70334	4.58602	1.6485e-05	0.000517443	2.77776
PARP12	0.486794	10.4038	4.58431	1.6592e-05	0.000519993	2.77171
PLA2G2D	1.19928	4.06425	4.58025	1.68486e-05	0.000527219	2.75734
MTMR2	0.537821	8.42502	4.57883	1.69397e-05	0.000529249	2.75229
HCK	0.636699	9.21478	4.57572	1.71403e-05	0.000534687	2.74128
LST1	0.554629	10.2186	4.57105	1.74457e-05	0.000543375	2.72475
ADAMTS2	1.08342	9.00917	4.57016	1.75047e-05	0.000544258	2.7216
TP53I3	0.850518	9.29565	4.5698	1.7528e-05	0.000544258	2.72035
HLA-G	0.685319	13.8856	4.56914	1.75717e-05	0.000544777	2.71802
ATP6AP2	0.277876	12.8363	4.56769	1.76687e-05	0.000546213	2.71287
PLA2G4C	0.691498	9.57314	4.56764	1.76721e-05	0.000546213	2.71269
SLC19A2	-0.595148	10.7068	-4.56593	1.77865e-05	0.000548905	2.70665
MYO1F	0.504466	10.0243	4.56437	1.78916e-05	0.000551307	2.70114
AP1S2	0.521486	11.1881	4.56156	1.80825e-05	0.000556341	2.69121
SLITRK3	-1.67436	5.28383	-4.55926	1.82404e-05	0.000560344	2.68308
CD47	0.368934	12.4405	4.55796	1.83299e-05	0.000561256	2.6785
MCM5	0.751227	9.36086	4.55766	1.83506e-05	0.000561256	2.67744
ZNF511	-0.540767	10.4361	-4.55762	1.83535e-05	0.000561256	2.67729
RNF125	-0.648778	9.42754	-4.55436	1.85809e-05	0.000567349	2.66578
AADAT	-0.653849	10.879	-4.54971	1.89093e-05	0.000576505	2.64939
C3AR1	0.598046	9.69862	4.54791	1.90384e-05	0.000579566	2.64302
GNMT	-1.33413	13.0158	-4.5456	1.92047e-05	0.00058292	2.63489
HMGCL	-0.323313	12.5587	-4.54558	1.92064e-05	0.00058292	2.63481
PIK3R3	0.49506	9.23468	4.54383	1.93332e-05	0.000585889	2.62865
LPAR2	0.953632	7.51689	4.5422	1.94526e-05	0.000588068	2.62289
S100A6	0.867381	10.1249	4.54205	1.94634e-05	0.000588068	2.62237
IGLV1-44	1.43758	7.51721	4.54141	1.95107e-05	0.000588617	2.6201
GPR171	0.904758	7.27635	4.54077	1.95575e-05	0.000589148	2.61786
TCEAL9	0.716067	10.6218	4.53975	1.96333e-05	0.000590047	2.61424
IL18	1.12494	7.63985	4.53958	1.96458e-05	0.000590047	2.61365
BACE2	0.730773	8.86319	4.53856	1.9721e-05	0.000591424	2.61007
PTPRCAP	1.0142	7.97902	4.53334	2.01126e-05	0.000602273	2.59169
CD8B	1.3552	7.07221	4.53056	2.03243e-05	0.000607713	2.58189
ENOSF1	-0.539402	12.3557	-4.52963	2.03954e-05	0.000608935	2.57863
SFPQ	0.360756	11.9115	4.52865	2.0471e-05	0.000610029	2.57517
PPP1R1A	-1.30178	11.9791	-4.52837	2.04925e-05	0.000610029	2.57419
ITGAM	0.624527	8.83405	4.5274	2.05676e-05	0.000610634	2.57077
PHLDA1	1.13039	9.32564	4.5273	2.05749e-05	0.000610634	2.57043
LPCAT4	1.41433	6.13162	4.52682	2.06124e-05	0.000610634	2.56873
SMIM3	0.577829	8.24144	4.52654	2.06338e-05	0.000610634	2.56776
GBP5	0.971111	8.15192	4.52348	2.08734e-05	0.000616819	2.55697
FTCD	-0.63119	12.7559	-4.52032	2.11221e-05	0.000623258	2.54589
ADGRE2	0.938421	7.47241	4.51835	2.12792e-05	0.000626975	2.53896
ADGRE1	0.961686	7.79562	4.51618	2.1454e-05	0.000631205	2.53131
PI4K2A	0.399654	9.79666	4.51332	2.16858e-05	0.000636798	2.52127
CCL18	1.57783	8.3094	4.51305	2.17072e-05	0.000636798	2.52034
MCTP1	0.675977	7.71441	4.51183	2.18069e-05	0.000638793	2.51606
ANGPTL6	-0.529988	10.0199	-4.50954	2.19951e-05	0.000643373	2.50802
ACSM3	-0.759327	11.2056	-4.50845	2.2086e-05	0.000645097	2.50417
MAPRE1	0.392194	10.9764	4.50766	2.21517e-05	0.000646079	2.50139
SOX9	1.17553	9.53066	4.50696	2.22097e-05	0.000646749	2.49895
CDCA4	0.383514	8.31631	4.50661	2.22387e-05	0.000646749	2.49773
VSIR	0.397254	9.23209	4.50494	2.23785e-05	0.000649878	2.49187
NR3C2	-0.520766	9.70346	-4.50301	2.25412e-05	0.000652769	2.4851
CXCL1	1.20926	7.29668	4.50299	2.25427e-05	0.000652769	2.48503
SPSB3	-0.431534	11.498	-4.50094	2.27167e-05	0.000656864	2.47785
MPEG1	0.654899	11.5713	4.49819	2.29526e-05	0.000661573	2.46819
TNFAIP8L2	0.454753	8.64148	4.49819	2.29526e-05	0.000661573	2.46819
HEG1	0.513169	10.195	4.49789	2.29779e-05	0.000661573	2.46716
MEAF6	0.452039	10.575	4.4969	2.30634e-05	0.000662502	2.46369
NBN	0.294239	10.8789	4.49676	2.30758e-05	0.000662502	2.46319
CD5	1.22279	6.01784	4.49572	2.31657e-05	0.000664138	2.45955
FCGR2A	0.871008	8.12858	4.4952	2.32107e-05	0.000664485	2.45774
SEPTIN2	0.231885	12.2997	4.49434	2.32861e-05	0.000664705	2.45471
TM6SF1	0.808468	7.86382	4.49428	2.32911e-05	0.000664705	2.45451
KNTC1	0.542179	7.7169	4.49375	2.33378e-05	0.000664705	2.45264
PCED1B	1.07652	7.84563	4.49361	2.33501e-05	0.000664705	2.45214
SIRT3	-0.369359	9.41601	-4.493	2.34031e-05	0.000665274	2.45002
LPCAT2	0.704045	8.28285	4.49205	2.34869e-05	0.000666379	2.44668
SLC26A2	0.523749	9.5424	4.49181	2.3508e-05	0.000666379	2.44584
MCEE	-0.397567	11.0111	-4.48867	2.37859e-05	0.000673312	2.43486
IFNG	1.14601	6.8319	4.48665	2.39668e-05	0.000677323	2.42778
BICDL1	1.03766	7.46429	4.48634	2.39947e-05	0.000677323	2.42669
GBGT1	0.705387	7.59202	4.48561	2.40605e-05	0.00067823	2.42413
ABCC4	0.783593	7.63752	4.4844	2.41697e-05	0.000680359	2.4199
RMND5A	-0.493759	10.8551	-4.48401	2.42046e-05	0.000680393	2.41855
ZNFX1	0.46433	9.85614	4.48299	2.42973e-05	0.000681326	2.41498
TRERF1	0.901912	6.74686	4.4829	2.43053e-05	0.000681326	2.41467
MAPK1IP1L	0.269311	12.7025	4.48212	2.43764e-05	0.00068237	2.41194
TMEM256	-0.457826	11.9404	-4.48138	2.44438e-05	0.000683309	2.40936
CCDC146	0.782545	8.69022	4.4807	2.45064e-05	0.000684111	2.40697
AMT	-0.394877	11.8743	-4.47885	2.4677e-05	0.000687923	2.40049
CLIC1	0.462433	11.4934	4.47798	2.47569e-05	0.000688506	2.39747
BIN2	1.12842	7.65251	4.47788	2.47662e-05	0.000688506	2.39712
PAQR8	0.755429	8.29142	4.47466	2.50663e-05	0.000695891	2.38586
SPA17	0.833798	6.75808	4.47415	2.51142e-05	0.000696265	2.38408
MMP2	0.880045	8.96851	4.47359	2.51671e-05	0.000696774	2.38211
TNFRSF17	1.74898	6.13862	4.47309	2.52142e-05	0.00069712	2.38037
KBTBD11	-0.874907	8.87884	-4.47131	2.53825e-05	0.000700815	2.37415
PHLPP1	-0.561184	9.77076	-4.46925	2.55787e-05	0.000702953	2.36695
CHSY1	0.413647	10.0546	4.46919	2.55848e-05	0.000702953	2.36673
DNMT3L	-1.21171	9.26402	-4.46902	2.56005e-05	0.000702953	2.36616
RAPGEF6	0.408073	10.1384	4.46886	2.56162e-05	0.000702953	2.36559
EAF2	0.663041	7.9551	4.46867	2.56341e-05	0.000702953	2.36493
OSBPL6	-0.536807	9.58672	-4.46694	2.57999e-05	0.00070654	2.35891
IER5	0.413058	10.0181	4.46584	2.59062e-05	0.000708003	2.35507
CD247	0.542948	8.58594	4.46535	2.5954e-05	0.000708003	2.35335
ZNF185	0.440585	7.99763	4.4653	2.59586e-05	0.000708003	2.35318
CD300LF	1.22336	7.81897	4.4644	2.60459e-05	0.000709249	2.35004
SLC36A1	0.629392	8.27324	4.46411	2.60746e-05	0.000709249	2.34902
NKD2	0.807883	7.67088	4.46234	2.62473e-05	0.000712986	2.34285
PER2	-0.558696	10.8086	-4.46169	2.63111e-05	0.000713749	2.34058
F2	-0.488809	14.1126	-4.46134	2.63461e-05	0.000713749	2.33934
SDC2	-0.430356	13.5769	-4.46074	2.64051e-05	0.000714388	2.33725
NUSAP1	0.868556	9.0296	4.45986	2.64915e-05	0.000715767	2.3342
CDO1	-0.43209	14.3251	-4.4581	2.66663e-05	0.000718709	2.32805
JAK2	0.680323	7.68488	4.45805	2.66716e-05	0.000718709	2.32787
CCL21	1.39669	9.29906	4.45532	2.69443e-05	0.00072509	2.31836
BAX	0.958709	7.55322	4.45315	2.71637e-05	0.00073002	2.31079
SLC16A10	-0.786851	10.0351	-4.4507	2.74126e-05	0.000735729	2.30227
NKG7	0.709421	9.29002	4.44932	2.75539e-05	0.000737298	2.29747
ANXA10	-0.872865	12.6526	-4.44921	2.75656e-05	0.000737298	2.29707
ZFYVE21	-0.326804	10.9154	-4.44892	2.7595e-05	0.000737298	2.29607
PLP2	0.785849	8.8469	4.44871	2.76172e-05	0.000737298	2.29532
ANXA5	0.590636	12.1969	4.44799	2.76908e-05	0.000738286	2.29284
SOX13	-0.435176	9.26319	-4.44693	2.7801e-05	0.000740246	2.28913
ALDH1L1	-0.639408	12.7829	-4.44654	2.78407e-05	0.000740328	2.28779
CDKN2C	0.827205	8.16841	4.44364	2.81441e-05	0.00074741	2.27767
ITGAV	0.586857	11.3304	4.44326	2.81833e-05	0.000747467	2.27637
IFIT2	0.617379	10.0484	4.4419	2.83263e-05	0.000750276	2.27164
UBLCP1	0.345849	10.2015	4.44003	2.85251e-05	0.00075455	2.26511
THNSL1	-0.409049	10.2828	-4.43922	2.86113e-05	0.00075584	2.2623
ECH1	-0.371237	12.3169	-4.43456	2.91112e-05	0.000768041	2.24612
IL21R	0.98447	6.64965	4.43413	2.91585e-05	0.000768286	2.2446
FAM78A	0.721507	8.38783	4.43286	2.92964e-05	0.000770911	2.2402
GYS2	-0.625499	13.1863	-4.42958	2.96559e-05	0.000779355	2.22881
SH3BGRL3	0.683673	10.1579	4.42888	2.97335e-05	0.000780378	2.22637
SLC27A5	-0.635157	13.8674	-4.42843	2.97835e-05	0.000780676	2.2248
TNFRSF1B	0.409046	9.68373	4.42656	2.99913e-05	0.000785103	2.21831
FGF14-AS2	-0.534482	8.34974	-4.42507	3.01574e-05	0.000788428	2.21315
ACSM2B	-0.670896	9.96521	-4.42363	3.03193e-05	0.000791636	2.20815
CXCR6	0.65758	7.75124	4.42144	3.05673e-05	0.000797051	2.20055
TCF19	0.983219	7.21872	4.4211	3.06057e-05	0.000797051	2.19937
DNMT1	0.484979	9.35571	4.41874	3.08755e-05	0.000802041	2.19118
SLA2	0.750433	7.46407	4.41873	3.08768e-05	0.000802041	2.19114
MIS18BP1	0.532627	8.33603	4.41755	3.10127e-05	0.000803513	2.18704
C1QA	0.705346	11.1809	4.41754	3.10131e-05	0.000803513	2.18703
FERMT3	0.723726	8.46231	4.41604	3.11867e-05	0.000806977	2.18182
PIP4K2A	0.450181	10.0821	4.41565	3.12317e-05	0.000807104	2.18047
BTG3	0.586892	9.89744	4.414	3.14239e-05	0.000811034	2.17474
PRXL2B	0.633895	8.85338	4.41292	3.15497e-05	0.000813242	2.17101
RFC4	0.458168	9.51018	4.40964	3.19367e-05	0.000822105	2.15963
SERPINE2	0.734922	10.3773	4.40921	3.19878e-05	0.000822105	2.15814
AGXT2	-0.587349	11.699	-4.40897	3.20158e-05	0.000822105	2.15732
SAP30	0.521726	8.82382	4.40748	3.21936e-05	0.000825621	2.15215
ATR	0.403217	10.2995	4.40336	3.26894e-05	0.000837271	2.13789
RAB8B	0.476734	10.5927	4.40193	3.28635e-05	0.000840665	2.13293
ERMP1	0.371489	9.66817	4.40082	3.29983e-05	0.000842885	2.12911
THY1	1.20123	7.29767	4.40053	3.30338e-05	0.000842885	2.1281
GZMH	1.02783	7.90409	4.39982	3.31207e-05	0.000844033	2.12565
CYSLTR1	0.524675	8.07165	4.39931	3.31838e-05	0.000844577	2.12388
ZSCAN21	-0.284884	9.39072	-4.39839	3.32966e-05	0.000846015	2.12071
EMB	0.551743	9.42482	4.39817	3.33242e-05	0.000846015	2.11994
VNN2	0.814513	7.04885	4.39643	3.35404e-05	0.000850434	2.1139
LUM	1.21187	11.5925	4.39431	3.38038e-05	0.000856037	2.1066
ACP4	-0.667583	8.32192	-4.39184	3.4115e-05	0.000862837	2.09805
CYBA	0.550088	11.2901	4.3903	3.43103e-05	0.000866689	2.09272
CDC20	1.43557	6.27305	4.38808	3.45926e-05	0.000872404	2.08507
B3GAT1	-2.13774	7.22128	-4.38785	3.4623e-05	0.000872404	2.08425
IL4I1	1.03118	6.76266	4.38149	3.54463e-05	0.000891278	2.06233
C3orf14	0.7418	8.88536	4.38078	3.55396e-05	0.000891278	2.05987
MZT1	0.457903	9.13509	4.38077	3.55408e-05	0.000891278	2.05984
FBXO41	1.30469	5.9436	4.38071	3.55487e-05	0.000891278	2.05963
SECTM1	0.60424	8.67713	4.38018	3.56195e-05	0.000891947	2.05778
IL6R	-0.752385	11.5879	-4.3798	3.56692e-05	0.000892084	2.05648
KIF4A	1.43285	6.19315	4.37341	3.65222e-05	0.000911066	2.03443
SYNM	-0.711586	9.11485	-4.37337	3.6527e-05	0.000911066	2.0343
C3P1	-0.617252	13.6669	-4.3731	3.65636e-05	0.000911066	2.03337
ELOA-AS1	-0.56985	8.93962	-4.36992	3.69952e-05	0.000920371	2.02242
CCS	-0.456385	10.6463	-4.36916	3.70993e-05	0.000920371	2.0198
IL2RG	0.583904	7.98033	4.36903	3.71167e-05	0.000920371	2.01936
FOXP2	-0.575245	8.60086	-4.36901	3.71195e-05	0.000920371	2.01929
RHOQ	0.598571	10.3651	4.36863	3.71718e-05	0.000920538	2.01798
PACSIN3	-1.37246	7.74497	-4.36715	3.73752e-05	0.000924442	2.01289
RAP2A	0.410925	10.3377	4.36599	3.75358e-05	0.000927277	2.00889
UBE2J1	0.410217	10.5605	4.36003	3.83711e-05	0.000946754	1.98836
DMXL2	0.4816	10.6399	4.35939	3.84619e-05	0.000947833	1.98615
RSAD1	-0.297931	10.9354	-4.35846	3.85941e-05	0.000949933	1.98295
FMO5	-0.510721	12.948	-4.35719	3.87745e-05	0.000953211	1.9786
CENPK	1.2613	6.54898	4.35606	3.89367e-05	0.000955972	1.97471
LXN	1.0418	8.81923	4.35575	3.89816e-05	0.000955972	1.97364
AEBP1	1.1652	9.25403	4.35533	3.90422e-05	0.000956298	1.97218
FAR1	0.607276	8.28925	4.35344	3.93149e-05	0.000961809	1.96569
ATP10D	0.458526	9.46541	4.35143	3.96077e-05	0.00096725	1.95877
IFNGR2	0.459003	11.0658	4.35108	3.96585e-05	0.00096725	1.95758
TAGLN2	0.592555	11.6598	4.35092	3.96811e-05	0.00096725	1.95705
PCBD1	-0.469907	11.9946	-4.35035	3.97644e-05	0.000968113	1.95509
GNPTAB	0.433775	9.79395	4.34864	4.00161e-05	0.000971671	1.94921
AOPEP	-0.459453	11.2921	-4.34846	4.00429e-05	0.000971671	1.94858
ASAH1	0.365453	13.0331	4.34826	4.00722e-05	0.000971671	1.9479
MROH2A	-1.65219	8.23312	-4.34805	4.01032e-05	0.000971671	1.94718
ABCG2	-0.807498	10.9853	-4.34714	4.02374e-05	0.000973755	1.94406
GIMAP4	0.522077	9.76725	4.34587	4.04268e-05	0.000977168	1.93968
FOXM1	1.92689	5.74004	4.3447	4.06011e-05	0.000980206	1.93567
GALNT10	0.468068	8.34089	4.34268	4.09046e-05	0.000986354	1.92873
MFAP4	1.78685	7.42573	4.34196	4.10124e-05	0.000987772	1.92627
CFHR2	-0.451499	14.881	-4.34017	4.12842e-05	0.000993132	1.92011
BCS1L	-0.194717	10.246	-4.3388	4.14927e-05	0.00099696	1.91542
LAT2	0.452412	8.80578	4.33748	4.16939e-05	0.0010006	1.91091
NAP1L1	0.42317	12.2658	4.33605	4.19144e-05	0.00100467	1.90599
A1CF	-0.532176	13.7612	-4.33574	4.19628e-05	0.00100467	1.90491
RIPK2	0.473247	8.72597	4.33402	4.22277e-05	0.00100981	1.89904
UBE2C	0.81336	8.08599	4.33327	4.23448e-05	0.00101129	1.89646
TMEM176B	-0.405942	14.2278	-4.33298	4.23899e-05	0.00101129	1.89547
PARP14	0.491255	10.4032	4.33173	4.25857e-05	0.00101477	1.89117
WSB2	0.403185	11.8223	4.32813	4.31528e-05	0.00102672	1.87884
TMC8	0.574138	8.9573	4.3279	4.31893e-05	0.00102672	1.87805
PAG1	0.643563	9.58593	4.32726	4.32913e-05	0.00102794	1.87585
EFEMP1	1.50024	9.16038	4.32314	4.39501e-05	0.0010418	1.86177
ITIH1	-0.580778	13.7716	-4.32267	4.40273e-05	0.0010418	1.86014
DONSON	0.35581	9.98313	4.32233	4.40823e-05	0.0010418	1.85897
STARD3NL	0.400406	11.103	4.32196	4.41413e-05	0.0010418	1.85773
HSD17B14	-0.9742	9.05509	-4.32191	4.4149e-05	0.0010418	1.85756
MAB21L2	0.727863	8.17576	4.32169	4.41847e-05	0.0010418	1.85681
PLAC8	0.516951	12.0634	4.3213	4.42489e-05	0.00104209	1.85546
HPR	-0.94654	12.7438	-4.32084	4.43236e-05	0.00104249	1.85388
LGMN	0.465702	11.6388	4.32056	4.43689e-05	0.00104249	1.85293
AGT	-0.382452	14.9882	-4.3199	4.44762e-05	0.00104379	1.85068
BCKDHA	-0.334934	10.7809	-4.31953	4.45369e-05	0.001044	1.84941
MGAT5	0.514225	8.7466	4.31842	4.47198e-05	0.00104708	1.84559
LOX	0.901025	6.64314	4.31745	4.48784e-05	0.00104957	1.84229
PLEKHA4	1.30313	5.86745	4.31663	4.50135e-05	0.00105151	1.83949
AKR1B1	0.604733	10.7715	4.31561	4.5183e-05	0.00105425	1.83598
LNP1	-0.483319	8.82602	-4.31385	4.5475e-05	0.00105984	1.82998
KIF11	1.0808	6.14468	4.31116	4.59263e-05	0.00106912	1.82078
IFI27	0.984558	12.3572	4.31026	4.60772e-05	0.0010714	1.81772
ZWILCH	0.342289	9.2213	4.30792	4.6474e-05	0.00107938	1.80973
HMGN1	0.373143	12.6517	4.30443	4.70722e-05	0.00109095	1.79781
LILRA6	0.720979	7.36568	4.30423	4.71074e-05	0.00109095	1.79711
ASGR1	-0.362348	13.0906	-4.30402	4.71434e-05	0.00109095	1.7964
ARL4A	0.498413	9.58358	4.30376	4.7188e-05	0.00109095	1.79552
SLC2A6	0.685277	7.78279	4.30339	4.72533e-05	0.00109121	1.79423
MFSD1	0.311873	12.5295	4.30291	4.73363e-05	0.00109187	1.7926
GSN	1.03875	11.6957	4.30236	4.74316e-05	0.00109282	1.79072
TAPBP	0.451799	11.2769	4.30116	4.76392e-05	0.00109635	1.78665
GCA	0.431468	8.94177	4.30059	4.77398e-05	0.00109723	1.78468
LAIR1	0.719498	8.80465	4.30032	4.77861e-05	0.00109723	1.78378
PFN2	-0.780604	10.3482	-4.29887	4.8041e-05	0.00110183	1.77883
MTCL1	0.792198	8.24757	4.29851	4.81039e-05	0.00110202	1.77761
CD38	0.94583	8.41405	4.29724	4.83293e-05	0.00110479	1.77325
CXCL8	2.09384	7.19044	4.29721	4.83343e-05	0.00110479	1.77315
HCST	0.639357	9.16382	4.29401	4.89034e-05	0.00111567	1.76225
COMT	-0.492252	12.6425	-4.2939	4.89227e-05	0.00111567	1.76188
PKIB	1.03003	8.89845	4.2936	4.8976e-05	0.00111567	1.76086
GLIPR2	0.538775	8.31666	4.29049	4.95363e-05	0.00112716	1.75026
DTX3L	0.353858	11.9989	4.2864	5.02834e-05	0.00114171	1.73632
F9	-0.418835	15.0869	-4.28637	5.0289e-05	0.00114171	1.73622
SORD	-0.521781	14.586	-4.28426	5.06774e-05	0.00114924	1.72905
SLC37A4	-0.40372	12.1131	-4.28346	5.08268e-05	0.00115133	1.72631
PLXNA1	0.661098	8.71153	4.2822	5.10607e-05	0.00115533	1.72203
TADA1	-0.367129	11.0135	-4.28135	5.12198e-05	0.00115699	1.71913
BTK	1.13144	7.22889	4.2812	5.12484e-05	0.00115699	1.71861
TFR2	-0.478052	14.1499	-4.27969	5.15317e-05	0.00116208	1.71348
IKZF3	1.17219	7.33442	4.27875	5.17083e-05	0.00116476	1.71029
TMEM51	0.576588	8.25386	4.27801	5.18478e-05	0.00116661	1.70778
C8orf82	-0.445563	11.3276	-4.27744	5.19574e-05	0.00116777	1.70581
LINC01215	1.55252	5.36456	4.27522	5.23784e-05	0.0011753	1.6983
TYMP	0.527921	9.29256	4.27507	5.24088e-05	0.0011753	1.69775
GPC3	1.83013	8.05513	4.27291	5.28227e-05	0.00118326	1.69043
C4orf33	0.599997	8.56429	4.27212	5.29746e-05	0.00118535	1.68775
ACADSB	-0.727069	13.3491	-4.26461	5.44461e-05	0.00121693	1.66223
CIDEB	-0.534908	13.4259	-4.26291	5.47849e-05	0.00122315	1.65646
ACACB	-0.639038	12.4788	-4.26081	5.52045e-05	0.00123115	1.64935
TRMT10A	-0.50781	8.45948	-4.26013	5.53426e-05	0.00123283	1.64703
TBC1D31	0.506149	7.52018	4.25983	5.54021e-05	0.00123283	1.64602
ARHGDIB	0.521391	11.8779	4.25946	5.54775e-05	0.00123315	1.64476
C4orf48	0.620211	8.29699	4.25533	5.63182e-05	0.00125046	1.63075
AKNA	0.575319	9.03524	4.25448	5.6492e-05	0.00125294	1.62788
IKBKB	0.306776	10.3569	4.2502	5.73797e-05	0.00127123	1.61337
IKZF1	0.513303	9.45943	4.24972	5.74804e-05	0.00127207	1.61174
CRISPLD1	-0.587911	6.88059	-4.24813	5.78139e-05	0.00127772	1.60635
ARPC2	0.392785	12.6803	4.2479	5.78624e-05	0.00127772	1.60557
WSB1	0.30473	12.2915	4.24618	5.82248e-05	0.00128289	1.59976
C14orf132	-0.654292	9.34058	-4.24594	5.82752e-05	0.00128289	1.59895
ARHGEF3	0.637793	8.94311	4.24554	5.83596e-05	0.00128289	1.5976
EPCAM	1.98316	8.79652	4.24543	5.83848e-05	0.00128289	1.5972
PNMA1	0.525808	9.46015	4.2452	5.84331e-05	0.00128289	1.59643
AKAP9	-0.438946	11.8506	-4.24482	5.8513e-05	0.00128289	1.59516
FERMT2	-0.307509	12.654	-4.24469	5.85414e-05	0.00128289	1.59471
CLDN14	-0.723509	9.11256	-4.24357	5.87809e-05	0.00128674	1.59091
AZGP1	-0.47671	14.4293	-4.24241	5.90277e-05	0.00129074	1.58701
BTLA	0.991963	6.18775	4.24088	5.93578e-05	0.00129656	1.58181
RNF145	0.443453	10.9635	4.23673	6.02604e-05	0.00131459	1.56777
IGK	1.40619	6.52993	4.23648	6.03136e-05	0.00131459	1.56695
AURKB	1.10249	6.10847	4.23606	6.04068e-05	0.0013152	1.56551
TMCO6	-0.564602	9.9658	-4.23563	6.04997e-05	0.0013158	1.56408
SEC22B	0.299519	10.7751	4.23518	6.06002e-05	0.00131657	1.56253
PCNA	0.552391	11.166	4.23485	6.06731e-05	0.00131674	1.56141
ICAM2	0.357378	9.13711	4.2345	6.07496e-05	0.00131698	1.56024
MDM2	0.539202	10.7154	4.23387	6.08885e-05	0.00131731	1.55812
CMTM8	-0.460738	10.9214	-4.23384	6.08953e-05	0.00131731	1.55801
VAMP5	0.681787	9.70695	4.23234	6.12283e-05	0.0013231	1.55293
AQP9	-0.526335	13.6113	-4.23184	6.13382e-05	0.00132332	1.55127
TMEM9B	0.350585	11.2328	4.23152	6.14108e-05	0.00132332	1.55017
CYP2A6	-0.750997	14.4471	-4.23141	6.14353e-05	0.00132332	1.54979
RHNO1	0.595835	8.45004	4.23024	6.16956e-05	0.00132681	1.54586
SYT13	1.06599	7.56983	4.23009	6.17289e-05	0.00132681	1.54536
ORC6	0.696014	8.61747	4.22896	6.1984e-05	0.00133041	1.54152
ARPC3	0.366543	12.5397	4.22876	6.20283e-05	0.00133041	1.54085
YWHAZ	0.358031	11.8935	4.22646	6.25477e-05	0.00133949	1.53309
PEA15	0.416531	11.0545	4.22613	6.26229e-05	0.00133949	1.53197
CHD3	1.15481	7.29511	4.22601	6.26505e-05	0.00133949	1.53156
CCRL2	1.36809	6.24352	4.22391	6.31289e-05	0.00134646	1.52449
PARP9	0.486636	11.4488	4.22349	6.32252e-05	0.00134646	1.52307
BDH1	-0.468841	12.4717	-4.22344	6.32361e-05	0.00134646	1.52291
AGA	0.40661	11.1395	4.22341	6.32435e-05	0.00134646	1.5228
TLR2	0.722471	9.19007	4.22298	6.33424e-05	0.00134699	1.52134
PRR7	1.38644	4.83389	4.22254	6.34431e-05	0.00134699	1.51986
ADGRE5	0.856427	8.1402	4.22243	6.34686e-05	0.00134699	1.51949
TUBA1A	0.805585	11.116	4.22191	6.35889e-05	0.00134813	1.51773
TM6SF2	-0.526197	9.76744	-4.22102	6.37931e-05	0.00135104	1.51474
PYHIN1	0.789604	7.7444	4.21999	6.40323e-05	0.00135468	1.51126
KLF6	0.449189	11.5185	4.21908	6.42453e-05	0.00135776	1.50817
SLC13A5	-0.701045	12.5079	-4.21812	6.44679e-05	0.00136104	1.50495
NFKBIE	0.506072	8.47407	4.21664	6.48144e-05	0.00136693	1.49997
HOXB-AS1	1.27579	6.13222	4.21536	6.51159e-05	0.00137185	1.49565
GTF2E1	0.291205	9.40564	4.21328	6.56094e-05	0.00138081	1.48862
BAZ1A	0.379299	9.97448	4.21291	6.56973e-05	0.00138122	1.48738
DTL	1.68136	7.17064	4.21166	6.59945e-05	0.00138602	1.48318
ZNF330	-0.285908	11.3933	-4.20941	6.65345e-05	0.00139591	1.47559
FPR1	0.680452	9.25677	4.20492	6.76233e-05	0.00141728	1.46049
IKBKE	0.659076	7.93407	4.20459	6.77039e-05	0.0014175	1.45939
GLYAT	-0.608073	13.814	-4.20301	6.80914e-05	0.00142413	1.45408
CTSA	0.383517	11.6649	4.20114	6.85557e-05	0.00143236	1.44775
ST3GAL6	-0.615001	11.3026	-4.19995	6.88511e-05	0.00143651	1.44376
DCAF6	-0.338901	11.3724	-4.19976	6.88967e-05	0.00143651	1.44314
C12orf4	0.426202	8.91312	4.19917	6.90435e-05	0.00143681	1.44116
MOB3A	0.388832	9.22562	4.19913	6.90534e-05	0.00143681	1.44103
MYLIP	0.336311	9.25248	4.19062	7.121e-05	0.00148016	1.41242
DYNLT1	0.406668	12.9026	4.19007	7.13518e-05	0.00148158	1.41057
DNAJC5B	1.09161	7.06677	4.18759	7.19944e-05	0.00149319	1.40223
CYP3A4	-0.766795	15.0604	-4.18719	7.20978e-05	0.00149319	1.4009
WASHC2C	0.341873	11.095	4.18705	7.21328e-05	0.00149319	1.40045
SLC25A13	-0.362175	12.8168	-4.18547	7.2547e-05	0.00150022	1.39512
SUCO	0.414592	9.54289	4.18492	7.26905e-05	0.00150165	1.39328
SPR	-0.260058	11.1991	-4.18438	7.28317e-05	0.00150303	1.39148
PARP8	0.508524	8.75793	4.18312	7.31629e-05	0.00150832	1.38726
TOLLIP-AS1	-0.53955	7.15012	-4.18254	7.33171e-05	0.00150996	1.3853
DERA	-0.280276	12.3895	-4.1811	7.36993e-05	0.00151628	1.38047
PRXL2C	0.576803	8.79309	4.18022	7.39336e-05	0.00151955	1.37752
HMGB2	0.661284	10.8225	4.17966	7.40838e-05	0.00152109	1.37563
GPR34	0.56386	9.68234	4.17884	7.43024e-05	0.00152403	1.37289
CMTM3	0.506411	9.26897	4.17807	7.45088e-05	0.00152671	1.37031
CBS	-0.522729	12.2338	-4.17284	7.59251e-05	0.00155415	1.3528
DGKA	0.495885	8.10656	4.17232	7.6068e-05	0.0015555	1.35105
COBL	-0.431964	10.5871	-4.17166	7.62488e-05	0.00155762	1.34885
QPRT	-0.373235	12.4202	-4.16882	7.70342e-05	0.00157118	1.33932
PHF19	0.687281	7.86598	4.16864	7.70825e-05	0.00157118	1.33874
C2orf15	1.45894	2.90129	4.16841	7.71461e-05	0.00157118	1.33797
FEN1	0.654669	9.44349	4.1636	7.84939e-05	0.00159702	1.32187
LMNA	0.38766	10.1508	4.16331	7.85766e-05	0.00159709	1.32089
GCNT1	0.539964	7.64997	4.16146	7.91004e-05	0.00160462	1.31471
LCP1	0.506813	10.9132	4.16138	7.9124e-05	0.00160462	1.31444
ATP8A1	0.585592	8.40787	4.16105	7.92156e-05	0.00160462	1.31336
TCHH	1.37967	5.56683	4.16088	7.92652e-05	0.00160462	1.31278
GSTP1	0.712518	9.56959	4.16042	7.93975e-05	0.00160569	1.31123
PON1	-0.476596	14.8504	-4.15925	7.97319e-05	0.00161084	1.30732
PTPRO	-0.362647	14.8078	-4.15837	7.99838e-05	0.00161431	1.30439
ACTR3	0.30241	13.1667	4.15594	8.06854e-05	0.00162659	1.29627
SLC6A1	-0.602135	12.7173	-4.15571	8.07533e-05	0.00162659	1.29549
ABCC1	0.604996	8.75841	4.15363	8.13591e-05	0.00163716	1.28854
HS3ST1	0.992538	6.15584	4.15234	8.17368e-05	0.00164312	1.28424
RUNX2	0.745871	7.66908	4.15172	8.19198e-05	0.00164509	1.28216
LYSMD2	0.36815	11.778	4.15145	8.19978e-05	0.00164509	1.28128
UBE2S	0.634276	8.7419	4.14903	8.27148e-05	0.00165656	1.27318
PRKCB	0.52459	9.28313	4.14896	8.27338e-05	0.00165656	1.27297
CENPV	-0.431246	10.8275	-4.14804	8.3007e-05	0.00165976	1.26991
PVRIG	0.628768	7.92876	4.14787	8.3058e-05	0.00165976	1.26934
PAX5	1.40336	6.23742	4.14672	8.34035e-05	0.00166502	1.26548
ARHGEF2	0.432232	9.44823	4.14543	8.37906e-05	0.00167109	1.26118
SLC2A2	-0.435038	14.2138	-4.14481	8.39751e-05	0.00167312	1.25913
CASP4	0.498238	9.34715	4.14453	8.40605e-05	0.00167317	1.25819
OAS3	0.763693	9.74618	4.14285	8.45694e-05	0.00168164	1.25258
LILRA1	0.600296	7.29657	4.14248	8.468e-05	0.00168218	1.25137
HAAO	-0.66716	10.6812	-4.14207	8.48069e-05	0.00168305	1.24997
ASF1B	0.849749	7.31522	4.14118	8.50779e-05	0.00168677	1.24701
PLEKHA2	0.367393	10.7011	4.14055	8.52682e-05	0.00168888	1.24493
ASCC3	0.57822	9.81393	4.13951	8.55889e-05	0.00169357	1.24144
NMD3	-0.272193	12.7587	-4.13868	8.58438e-05	0.00169695	1.23868
MTERF4	-0.357466	9.27392	-4.13662	8.64796e-05	0.0017066	1.23183
NARS2	-0.209828	10.4616	-4.13655	8.65012e-05	0.0017066	1.23159
PBK	1.82598	6.73639	4.13562	8.67891e-05	0.00171061	1.22851
CLPX	-0.333418	11.1064	-4.13363	8.74119e-05	0.0017212	1.22186
FRMD3	0.737277	7.43438	4.13258	8.77407e-05	0.00172599	1.21837
CDC42SE2	0.346444	11.3072	4.13204	8.79114e-05	0.00172624	1.21657
LYVE1	-0.684169	10.7213	-4.132	8.79241e-05	0.00172624	1.21643
ZFP1	-0.690255	10.3218	-4.13123	8.81673e-05	0.00172933	1.21387
USP4	0.21877	10.7392	4.13086	8.82834e-05	0.00172993	1.21265
GLRX5	-0.326596	12.2097	-4.1293	8.8778e-05	0.00173376	1.20746
KCNN2	-1.48235	10.1567	-4.12927	8.87869e-05	0.00173376	1.20736
LIPC	-0.825344	12.155	-4.12922	8.88034e-05	0.00173376	1.20719
ROCK1	0.236071	11.7846	4.12916	8.88228e-05	0.00173376	1.20699
BICC1	1.28332	8.10321	4.12868	8.89753e-05	0.00173506	1.20539
SPI1	1.12109	5.43964	4.12761	8.93157e-05	0.00174002	1.20185
TNFRSF21	0.640962	9.6309	4.12711	8.94749e-05	0.00174017	1.20019
NDRG2	-0.408438	12.652	-4.12705	8.94961e-05	0.00174017	1.19997
ABCA7	0.845264	7.27982	4.12669	8.96097e-05	0.0017407	1.19879
SOX5	-0.518773	10.3108	-4.12546	9.00064e-05	0.0017453	1.19469
MLPH	-0.428173	10.6673	-4.12542	9.00192e-05	0.0017453	1.19456
CFL2	-0.402912	12.2424	-4.12443	9.03382e-05	0.0017498	1.19127
SLC10A1	-0.463255	14.6176	-4.12187	9.11713e-05	0.00176425	1.18275
CMPK2	0.739083	10.5571	4.12005	9.17643e-05	0.00177402	1.17672
PLG	-0.472377	14.7229	-4.11952	9.1941e-05	0.00177574	1.17494
ABHD1	-0.689077	7.31294	-4.11864	9.22298e-05	0.00177803	1.17202
FAM98A	0.300036	11.2095	4.11862	9.2236e-05	0.00177803	1.17196
GLUD1	-0.400177	14.1209	-4.1172	9.27046e-05	0.00178536	1.16725
IKZF2	0.810526	6.8067	4.11556	9.3252e-05	0.00179419	1.16179
LINC01128	-0.518238	9.87002	-4.11493	9.34595e-05	0.00179647	1.15972
CEP128	1.12955	6.18705	4.11211	9.44079e-05	0.00181297	1.15035
RASSF2	0.499279	8.75627	4.11176	9.45243e-05	0.00181348	1.1492
ASPA	-0.732553	9.96406	-4.11101	9.4778e-05	0.00181662	1.14671
PBLD	-0.508501	14.1116	-4.10914	9.54138e-05	0.00182564	1.1405
PTPN22	0.891178	7.60203	4.10887	9.55052e-05	0.00182564	1.13961
TUBG1	0.358628	9.52829	4.10883	9.55198e-05	0.00182564	1.13947
MDN1	-0.686924	10.8869	-4.10815	9.57528e-05	0.00182836	1.13721
MGMT	-0.377399	11.7948	-4.10618	9.64285e-05	0.00183922	1.13068
GLRX2	0.383663	11.065	4.10591	9.65195e-05	0.00183922	1.1298
SPATS2	0.488494	8.56893	4.1057	9.65947e-05	0.00183922	1.12908
PTAFR	0.436808	9.42814	4.10327	9.7435e-05	0.00185187	1.12104
ATP8B2	0.529706	8.40549	4.10301	9.75251e-05	0.00185187	1.12018
CBX7	-0.368923	10.0136	-4.10298	9.75343e-05	0.00185187	1.12009
ZC3H12D	0.822045	7.12577	4.10081	9.82938e-05	0.00186292	1.11289
FANCA	0.443289	8.20297	4.10071	9.83298e-05	0.00186292	1.11255
MPZL1	0.391488	9.17585	4.10053	9.83932e-05	0.00186292	1.11195
CBLN4	-1.04741	6.57021	-4.1001	9.85446e-05	0.00186396	1.11052
SOX4	0.941852	9.64852	4.09984	9.86329e-05	0.00186396	1.10969
NCF2	0.693446	8.62823	4.0993	9.88235e-05	0.00186581	1.1079
ADAM9	0.523882	10.6144	4.09836	9.91574e-05	0.00187037	1.10477
TESC	1.07181	7.6515	4.09689	9.96792e-05	0.00187686	1.0999
RUNX3	0.787008	7.77563	4.09683	9.96982e-05	0.00187686	1.09972
STAP1	1.36491	5.29609	4.0966	9.97803e-05	0.00187686	1.09895
GOT2	-0.355689	13.4274	-4.09624	9.99098e-05	0.00187754	1.09775
LAP3	0.342693	13.3243	4.09472	0.00010045	0.00188355	1.09274
ZNF544	0.377639	9.27132	4.09462	0.000100489	0.00188355	1.09238
ADCY1	-0.924072	10.0379	-4.09456	0.000100509	0.00188355	1.0922
PQLC1	-0.327882	11.6407	-4.0936	0.000100854	0.00188826	1.08901
ST6GAL1	-0.368164	14.0597	-4.09228	0.000101329	0.00189538	1.08466
RUNDC3B	-0.47132	10.3936	-4.09149	0.000101615	0.00189898	1.08204
CUTC	-0.363359	10.3771	-4.09052	0.000101967	0.00190272	1.07883
STX12	0.269668	10.726	4.09042	0.000102004	0.00190272	1.07849
GRN	0.493425	11.3714	4.08919	0.00010245	0.00190928	1.07444
TPGS2	0.494539	9.75837	4.0888	0.000102591	0.00191014	1.07317
HK3	1.24395	6.74863	4.08727	0.000103154	0.00191886	1.06808
DNAJC9	0.352308	10.1385	4.08629	0.000103512	0.00192374	1.06487
AJUBA	0.709595	10.9832	4.08348	0.000104556	0.00194106	1.05556
SLC18B1	0.35804	9.75436	4.08326	0.000104636	0.00194106	1.05484
HAO2	-0.763219	13.2719	-4.08235	0.000104975	0.00194556	1.05184
EVA1B	0.46835	8.27857	4.08188	0.000105151	0.00194703	1.05029
MMAB	-0.426816	11.09	-4.08084	0.000105543	0.00195191	1.04684
ENOPH1	0.248608	10.6472	4.08066	0.000105608	0.00195191	1.04626
CDC14B	-0.475602	11.4854	-4.07897	0.000106246	0.00196191	1.04067
ANGEL1	-0.390573	9.02708	-4.07825	0.000106518	0.00196361	1.0383
MANF	0.787509	11.8873	4.07817	0.000106547	0.00196361	1.03805
INAVA	1.68203	6.72422	4.07795	0.00010663	0.00196361	1.03732
ITGAL	0.509081	9.70394	4.07696	0.000107007	0.00196875	1.03405
FXYD2	1.06201	9.27236	4.07626	0.000107276	0.00197191	1.03172
NR1I2	-0.587111	11.6213	-4.07558	0.000107535	0.00197487	1.02948
CLU	-0.31359	15.0096	-4.07526	0.000107655	0.00197528	1.02844
KCNJ10	0.831317	8.26334	4.07343	0.000108359	0.00198638	1.0224
IVD	-0.418177	12.057	-4.07198	0.00010892	0.00199314	1.01761
GTPBP3	-0.385597	9.36542	-4.07196	0.000108925	0.00199314	1.01756
PDZK1IP1	1.98593	6.09568	4.07155	0.000109087	0.00199422	1.01619
KLHDC10	-0.304846	12.6494	-4.0713	0.000109182	0.00199422	1.01538
SLC22A1	-0.562285	14.3128	-4.07055	0.000109475	0.00199642	1.01289
RTP4	0.624872	9.31938	4.07048	0.0001095	0.00199642	1.01268
LACC1	0.537101	8.92704	4.06843	0.000110302	0.00200922	1.00591
PQLC3	0.386081	10.5388	4.06809	0.000110433	0.0020098	1.00481
CMBL	-0.431992	14.4195	-4.06759	0.00011063	0.00201157	1.00315
ETS1	0.238517	11.707	4.06706	0.000110839	0.00201356	1.0014
PAIP2B	-0.607283	10.1358	-4.06634	0.000111121	0.00201686	0.999044
IPCEF1	0.507105	7.9999	4.0609	0.000113288	0.00205346	0.981127
MPST	-0.298086	12.2834	-4.06077	0.000113341	0.00205346	0.980691
PHYH	-0.310066	14.8552	-4.06049	0.000113453	0.00205365	0.979776
MAX	0.219484	11.519	4.05874	0.000114159	0.00206333	0.974017
APH1B	0.570628	7.90233	4.05866	0.000114192	0.00206333	0.973751
FAM49A	0.507521	8.05197	4.05714	0.000114812	0.00207267	0.968731
CENPE	1.35869	5.87646	4.05542	0.000115511	0.00208342	0.963101
EBP	-0.494331	12.7721	-4.05477	0.000115777	0.00208636	0.960965
RGCC	0.928665	7.57495	4.05306	0.000116483	0.00209721	0.955324
MORC4	0.643745	10.4178	4.05198	0.000116928	0.00210237	0.951788
PLEKHO2	0.387665	9.63755	4.05186	0.000116978	0.00210237	0.951393
SYT17	-0.676843	9.4238	-4.05081	0.000117413	0.00210745	0.947949
RNASET2	0.455497	12.6863	4.05068	0.000117469	0.00210745	0.947503
TMEM220	-0.556716	12.0802	-4.0492	0.000118088	0.00211667	0.942632
CSF1R	0.443699	9.94279	4.04539	0.00011969	0.00214348	0.930132
CX3CR1	0.52124	9.25931	4.04462	0.000120018	0.00214746	0.927592
MX1	1.05396	10.4511	4.04184	0.000121205	0.00216677	0.918468
ANKRD29	0.823461	8.29856	4.04025	0.000121885	0.002177	0.913277
UHRF1	1.64788	6.88053	4.03949	0.000122216	0.00218075	0.910766
PAOX	-0.295652	9.14013	-4.03927	0.000122311	0.00218075	0.910042
MLYCD	-0.349085	10.1618	-4.03783	0.000122934	0.00218741	0.905333
METAP1D	-0.505201	7.82601	-4.03768	0.000122999	0.00218741	0.904845
AMPD3	0.592573	8.28943	4.03766	0.00012301	0.00218741	0.90476
TMEM87B	0.477925	8.87238	4.03712	0.000123244	0.00218964	0.902997
CD6	0.46827	8.72536	4.03551	0.000123948	0.00219851	0.897712
FCAMR	1.11609	9.04046	4.03548	0.000123961	0.00219851	0.897618
MAGI2-AS3	-0.629536	10.0143	-4.03461	0.000124343	0.00220335	0.894764
PSMC4	0.296062	10.3202	4.0332	0.000124965	0.00221187	0.890142
ATP6V0B	0.387569	11.7256	4.03302	0.000125043	0.00221187	0.889558
BBOX1	-0.926083	11.958	-4.02888	0.000126885	0.0022413	0.876005
HYI	-0.288603	10.6028	-4.02859	0.000127013	0.0022413	0.875064
MET	-0.514272	11.8793	-4.02811	0.000127229	0.0022413	0.873492
CACNB3	0.877662	6.20686	4.02789	0.000127329	0.0022413	0.87276
PRDX3	-0.220476	14.3002	-4.02781	0.000127364	0.0022413	0.872508
SINHCAF	0.587715	8.86008	4.02779	0.000127373	0.0022413	0.87244
SPOCK2	0.439974	8.51816	4.02733	0.000127579	0.00224298	0.870941
GLIS3	0.693692	7.68938	4.02605	0.000128159	0.00224939	0.866738
PPIC	0.335275	11.8009	4.02603	0.000128167	0.00224939	0.86668
RABEP2	0.395698	8.48309	4.02568	0.000128327	0.00225024	0.865523
SIRPG	1.36284	6.31902	4.02456	0.000128835	0.00225524	0.861865
SPIN4	0.52663	8.11511	4.02456	0.000128836	0.00225524	0.861856
ADAM10	0.299778	11.8587	4.02146	0.000130251	0.00227803	0.851732
PSMD10	0.275398	11.4149	4.01951	0.00013115	0.00229177	0.845355
FXYD5	0.560516	9.66193	4.01731	0.000132172	0.00230763	0.83816
ENPP7	0.830622	8.14742	4.01638	0.000132608	0.00231324	0.835106
GPCPD1	0.473003	8.97419	4.0158	0.000132879	0.00231597	0.833213
GLS	0.591891	9.20461	4.01468	0.000133402	0.00232128	0.829572
SLAMF6	0.463046	8.05075	4.01466	0.000133414	0.00232128	0.82949
MAOA	-0.482476	12.9196	-4.01395	0.000133747	0.00232507	0.82718
IFI44	0.789014	10.5445	4.01259	0.000134389	0.00233423	0.822739
HCN3	-0.572422	7.53075	-4.00472	0.000138166	0.00239698	0.797056
IDH3B	-0.239164	11.4103	-4.00457	0.000138239	0.00239698	0.796562
CLECL1	0.694866	8.04208	4.0042	0.00013842	0.00239805	0.795351
PXMP2	-0.446893	13.1077	-4.00278	0.000139114	0.00240462	0.790718
HSD17B8	-0.40956	11.6624	-4.00263	0.000139189	0.00240462	0.790216
OSCAR	0.986229	6.32415	4.00237	0.000139317	0.00240462	0.789368
SERPINF2	-0.488221	12.9528	-4.00215	0.000139424	0.00240462	0.788652
IGHM	1.00208	10.6035	4.0021	0.000139448	0.00240462	0.788492
SLC12A2	0.918256	9.45562	4.00196	0.000139514	0.00240462	0.788058
TTK	1.40516	6.16028	4.0015	0.000139742	0.00240463	0.78654
UBASH3B	0.56642	7.16204	4.00148	0.000139753	0.00240463	0.786471
KBTBD8	0.545464	7.09882	3.99957	0.000140693	0.00241874	0.780261
PPP2R5D	-0.249726	9.8197	-3.99916	0.000140897	0.00242019	0.778917
AIF1	0.614405	11.3039	3.99866	0.000141144	0.00242237	0.777294
GALNT7	0.502446	8.70869	3.9979	0.000141523	0.00242681	0.77481
TBC1D10C	0.765576	8.22854	3.99752	0.000141711	0.00242797	0.773581
FAM3B	1.90813	7.89877	3.99451	0.00014322	0.00245175	0.763762
NSMAF	0.438937	9.66876	3.99415	0.000143399	0.00245273	0.762608
ARHGAP45	0.673095	8.6232	3.9923	0.000144334	0.00246663	0.756587
MACROD1	-0.533606	9.94696	-3.99161	0.000144688	0.00247059	0.754319
CNGA1	-0.613252	10.0777	-3.99136	0.000144814	0.00247065	0.753511
SMOC1	-0.590427	10.7387	-3.99082	0.000145088	0.00247282	0.751759
UBP1	0.239014	11.4449	3.99063	0.000145186	0.00247282	0.751133
SP140	0.986292	6.40562	3.98934	0.000145845	0.00247992	0.746936
COL21A1	-0.67993	7.55633	-3.98933	0.00014585	0.00247992	0.746906
VSNL1	-0.544241	11.5077	-3.98909	0.000145971	0.00247992	0.746136
ARRDC3	-0.640385	10.8983	-3.98751	0.000146785	0.00249165	0.740986
NMRK1	-0.3542	12.0792	-3.98553	0.000147809	0.00250692	0.734548
LDHD	-0.332404	10.1644	-3.9848	0.000148187	0.00251121	0.732184
CBFB	0.313302	11.0011	3.9839	0.000148659	0.00251603	0.729238
TACSTD2	1.24112	8.39455	3.98378	0.00014872	0.00251603	0.728854
TNFRSF10A	0.537075	8.60159	3.98231	0.000149487	0.00252688	0.724094
FILIP1L	0.678759	8.42368	3.97983	0.000150797	0.00254689	0.716013
IGHD	1.08859	7.58331	3.97632	0.00015266	0.00257619	0.704642
GK3P	0.716428	8.07959	3.97359	0.000154129	0.00259684	0.695773
LOC283177	-0.619118	8.30923	-3.97357	0.00015414	0.00259684	0.695703
COL4A2	0.807103	10.3698	3.97305	0.000154419	0.00259937	0.694029
FOLR3	1.12952	5.04525	3.97254	0.000154698	0.00260189	0.692359
BATF2	0.480756	8.38873	3.97162	0.000155196	0.0026081	0.689381
PBDC1	0.285955	10.5706	3.96645	0.000158034	0.00265358	0.672602
RSAD2	0.878308	9.13062	3.96561	0.000158499	0.00265918	0.66988
CCDC88B	1.00382	7.14899	3.96359	0.00015962	0.00267576	0.663357
CHN2	-0.40993	11.253	-3.96274	0.000160095	0.00268128	0.660607
DIAPH3	0.849988	7.11623	3.96223	0.000160384	0.00268128	0.658937
ATP6V0D1	0.307101	11.5306	3.96219	0.000160405	0.00268128	0.658814
ADHFE1	-0.517986	11.5007	-3.96206	0.000160481	0.00268128	0.658377
LRTOMT	-0.621869	7.54899	-3.9611	0.000161018	0.00268802	0.655285
BATF3	0.520294	7.87244	3.96063	0.000161281	0.00268839	0.65377
UTP18	0.26668	11.132	3.96039	0.000161421	0.00268839	0.65297
GET4	-0.529413	9.6089	-3.96035	0.000161439	0.00268839	0.652866
PLCXD3	1.24023	6.98804	3.96003	0.000161625	0.00268926	0.6518
TMEM200A	1.3201	6.10979	3.95897	0.00016222	0.00269695	0.648397
LOC100505985	-0.999789	10.2925	-3.95823	0.000162641	0.00270172	0.645997
C11orf71	-0.419563	10.6687	-3.95357	0.000165313	0.00274244	0.630914
LOC731157	-1.13069	5.6409	-3.95346	0.000165378	0.00274244	0.63055
AGL	-0.430116	12.6906	-3.95325	0.0001655	0.00274244	0.629865
SGK1	0.447352	11.8864	3.95224	0.000166081	0.0027498	0.626626
GLO1	-0.272159	12.9393	-3.95125	0.000166659	0.00275711	0.623411
BORA	0.41631	7.65364	3.95078	0.000166935	0.00275941	0.621878
JCHAIN	1.12457	11.0242	3.94923	0.00016784	0.00277066	0.616871
IL18BP	0.468729	8.70904	3.94914	0.00016789	0.00277066	0.616599
ABHD10	-0.248996	10.7659	-3.94778	0.000168688	0.00278157	0.612206
YIPF5	0.285764	11.4082	3.94697	0.000169168	0.00278721	0.609576
TOX3	0.6818	9.55137	3.94507	0.000170293	0.00280344	0.603445
EZR	0.451668	10.3857	3.94441	0.000170687	0.00280764	0.601306
ARL2BP	0.270856	10.1431	3.94357	0.000171187	0.00281358	0.598595
H2AFZ	0.404125	12.3539	3.94254	0.000171804	0.00281915	0.595268
PLEKHO1	0.805399	7.96778	3.94254	0.000171806	0.00281915	0.595259
SLC9A3R2	-0.978566	6.16652	-3.94168	0.00017232	0.00282528	0.592496
PFKFB4	0.541399	7.47302	3.94121	0.000172605	0.00282766	0.590966
FCGR3B	0.542463	9.70435	3.94076	0.000172871	0.00282973	0.589538
RRAGC	0.252526	10.5829	3.9394	0.000173694	0.00284079	0.585147
PHYHD1	-0.468952	9.72788	-3.93918	0.000173828	0.00284079	0.584429
COL18A1	-0.451294	12.5655	-3.93738	0.000174926	0.00285641	0.578606
PCK2	-0.416647	13.8803	-3.93633	0.000175562	0.00286448	0.575248
SUN5	-0.51902	8.16718	-3.93526	0.000176221	0.00287215	0.571777
SEMA3C	1.22404	6.54727	3.9351	0.000176316	0.00287215	0.57128
FLJ37453	-0.404719	9.26433	-3.93411	0.000176926	0.00287976	0.568083
CYP4F3	-0.589776	13.909	-3.93268	0.000177811	0.00288355	0.563466
CYP3A43	-0.762529	10.7189	-3.93268	0.000177814	0.00288355	0.563455
LAMA2	0.670197	8.58976	3.93241	0.000177979	0.00288355	0.562593
STX6	0.295449	9.42867	3.93217	0.000178127	0.00288355	0.561824
DHRS4-AS1	-0.555221	11.8115	-3.93212	0.000178157	0.00288355	0.561671
NALCN	1.19705	7.30779	3.93205	0.000178204	0.00288355	0.561428
LAMA3	1.07724	7.57203	3.93204	0.000178208	0.00288355	0.561405
PRKAB1	0.322686	8.89512	3.93189	0.000178302	0.00288355	0.560916
RDH10	-0.416464	11.367	-3.93141	0.000178598	0.00288603	0.559381
VPS45	0.335909	9.88613	3.93068	0.000179057	0.00289112	0.55701
PLA2G7	0.910683	9.05825	3.92867	0.000180312	0.00290906	0.550547
MGP	1.12496	9.75511	3.9274	0.00018111	0.0029196	0.546461
DLEU1	-0.538969	9.68375	-3.9251	0.000182563	0.00294068	0.539066
SAC3D1	0.406034	9.36173	3.92391	0.000183325	0.00294839	0.535215
COG8	-0.341984	9.47207	-3.92389	0.000183334	0.00294839	0.535171
NFAM1	0.463131	7.84464	3.92331	0.000183706	0.00295202	0.533295
BLZF1	0.593441	7.87903	3.92202	0.000184533	0.00296295	0.52914
HOGA1	-0.467769	11.8727	-3.92094	0.000185225	0.00297169	0.525679
RPS27L	0.341634	14.1	3.92056	0.000185474	0.00297332	0.524437
CAP1	0.283355	12.4653	3.91993	0.000185876	0.00297603	0.522431
CTIF	-0.311804	8.84478	-3.91977	0.000185983	0.00297603	0.521902
TCEA3	-0.448011	12.3105	-3.91961	0.000186085	0.00297603	0.521394
JAKMIP2	-0.787957	8.26497	-3.91884	0.000186582	0.0029813	0.518926
FAM49B	0.408684	10.5265	3.91853	0.000186782	0.0029813	0.517933
HRAS	0.365591	8.83982	3.91821	0.00018699	0.0029813	0.516906
SIGLEC1	0.450821	10.3585	3.91819	0.000187005	0.0029813	0.516832
INTS6L	0.674799	7.1918	3.91735	0.000187556	0.00298771	0.514113
ENO2	1.32	5.82354	3.91522	0.000188948	0.00300627	0.507273
HEBP2	-0.356645	12.5418	-3.91511	0.000189018	0.00300627	0.506929
PEX16	-0.203097	11.0603	-3.91406	0.000189708	0.00301486	0.503561
CLASRP	-0.323997	9.62574	-3.91317	0.000190299	0.00302188	0.500682
ACOT13	-0.404896	12.9501	-3.91183	0.000191181	0.00303241	0.496404
RNASEH2A	0.532321	8.508	3.91171	0.000191263	0.00303241	0.496009
BTN2A1	0.379918	9.36225	3.91127	0.000191555	0.00303465	0.4946
ADAP2	0.410812	9.79964	3.91071	0.000191929	0.00303819	0.492796
CHEK1	-0.775349	7.30418	-3.91017	0.000192292	0.00304155	0.491049
DNM1L	0.278064	10.8712	3.90833	0.000193523	0.00305863	0.485147
EFHD1	-1.00131	10.1903	-3.90718	0.000194295	0.00306842	0.481467
HSPA4	0.28978	10.6125	3.90624	0.000194929	0.00307604	0.478453
RBM3	0.549664	10.2288	3.90575	0.00019526	0.00307811	0.476882
RGL1	0.30767	11.1549	3.9056	0.000195365	0.00307811	0.476386
DNASE1L3	-0.445449	13.6194	-3.90517	0.000195653	0.00307954	0.475023
BST2	0.461873	11.872	3.905	0.000195769	0.00307954	0.474476
TRIM31	1.46427	5.58021	3.90479	0.000195914	0.00307954	0.473794
DAB1	-0.418181	8.42784	-3.904	0.000196452	0.0030856	0.471255
TMEM273	0.382168	9.24683	3.90373	0.000196638	0.00308611	0.470382
CRYBG1	0.380207	10.9214	3.9034	0.000196863	0.00308724	0.469326
LY9	0.606062	8.03492	3.90259	0.000197416	0.00309351	0.466732
ZNF557	0.845391	7.04375	3.90223	0.00019766	0.00309494	0.465587
GINS2	0.828344	8.01745	3.90015	0.000199094	0.00311498	0.458904
ACAT1	-0.280071	14.8094	-3.89921	0.000199742	0.00312268	0.455903
KIF21B	1.30754	5.52916	3.8989	0.000199958	0.00312364	0.454904
TFPI2	0.90975	9.73018	3.89775	0.000200757	0.00313371	0.451214
LOXL1	1.24125	6.86185	3.89621	0.000201829	0.00314707	0.446293
TREM2	1.81716	5.28693	3.89607	0.000201925	0.00314707	0.445851
SMC4	0.354617	10.6362	3.89565	0.000202219	0.00314739	0.444508
S100A9	0.823405	9.22237	3.8956	0.000202258	0.00314739	0.444329
SFXN3	0.420527	8.71779	3.89376	0.000203551	0.00316407	0.438438
HSH2D	1.08293	5.85029	3.89363	0.000203643	0.00316407	0.438021
CD5L	0.642943	12.1412	3.89124	0.00020533	0.00318783	0.430394
MRAS	0.521638	8.72839	3.88776	0.000207819	0.00322398	0.419259
CNNM3	-0.312325	9.85132	-3.88596	0.000209119	0.00324167	0.413493
TMEM243	0.504761	9.54653	3.88431	0.000210313	0.00325767	0.408232
AR	-0.527726	12.5429	-3.88378	0.000210704	0.00326123	0.406514
NR5A2	-0.368597	10.056	-3.88353	0.000210887	0.00326156	0.405712
GCKR	-0.536608	11.0474	-3.88301	0.000211266	0.00326491	0.404055
SLC29A3	0.462804	9.02734	3.88237	0.000211728	0.00326956	0.402032
GRTP1	-0.519654	11.0168	-3.88193	0.000212051	0.00327204	0.400626
SPRYD4	-0.327453	11.2073	-3.88162	0.000212284	0.00327313	0.399611
SUGCT	-0.391241	9.01226	-3.87991	0.000213537	0.00328753	0.394174
MAP1LC3B	0.365534	9.87914	3.8799	0.000213544	0.00328753	0.394142
ACTR2	0.386572	11.8794	3.879	0.000214211	0.00329439	0.391261
SCLT1	0.401692	7.86803	3.87886	0.000214316	0.00329439	0.390807
GM2A	0.595971	10.7034	3.87862	0.000214493	0.00329461	0.390043
MYH9	0.376766	10.0895	3.87819	0.000214815	0.00329704	0.388657
IFT46	-0.300314	9.08903	-3.8771	0.000215626	0.00330698	0.385175
ATP2A3	1.01565	7.65351	3.87677	0.000215869	0.0033071	0.384136
AQP1	1.17817	9.36561	3.87664	0.000215962	0.0033071	0.383737
ETFBKMT	-0.389339	8.46446	-3.87641	0.000216134	0.00330723	0.383
LOC101928076	-0.56728	7.99796	-3.87607	0.000216393	0.00330868	0.381896
MMP19	0.945258	7.22413	3.87515	0.000217082	0.00331518	0.378957
EPDR1	0.702008	9.67077	3.87506	0.000217147	0.00331518	0.378682
SERTAD2	-0.368304	11.1362	-3.87401	0.000217936	0.00332472	0.375329
ACADM	-0.33861	13.4811	-3.87266	0.000218954	0.00333773	0.371022
FAHD2A	-0.302655	11.5773	-3.87046	0.000220621	0.00335812	0.364018
TBC1D13	-0.238524	9.4391	-3.87046	0.000220625	0.00335812	0.364
BCL2	0.463561	8.55561	3.86953	0.000221333	0.00336447	0.361037
THEMIS	0.982058	6.38846	3.86947	0.000221375	0.00336447	0.360863
MAFF	0.927315	7.50284	3.86679	0.000223434	0.0033932	0.352311
SLC2A3	0.561084	7.72572	3.86566	0.000224307	0.0034039	0.34871
PHF11	0.29517	11.3453	3.86514	0.000224712	0.00340749	0.34704
BMS1P20	1.43224	8.24665	3.86395	0.000225637	0.00341895	0.343245
DNAJC13	0.300017	9.51571	3.86363	0.000225885	0.00342013	0.342232
BARD1	0.641285	7.58184	3.8625	0.000226765	0.00343089	0.33864
MCM3	0.462261	9.3647	3.8619	0.000227231	0.00343536	0.336745
C6	-0.480258	14.495	-3.86067	0.000228199	0.00344589	0.332817
SOD1	-0.297108	15.3973	-3.86058	0.000228269	0.00344589	0.332535
FUT4	0.736646	7.52503	3.85837	0.000230019	0.00346971	0.325481
ZNF101	0.361861	8.92188	3.85687	0.000231208	0.00348504	0.320719
HRCT1	1.43075	6.43755	3.85615	0.000231777	0.00349102	0.318447
PON3	-0.447122	14.7853	-3.85476	0.000232889	0.00350349	0.314026
F7	-0.451251	12.9599	-3.85469	0.000232953	0.00350349	0.313775
ADH1C	-0.522691	15.0142	-3.85397	0.000233526	0.0035095	0.311504
LCAT	-0.706805	12.0317	-3.85176	0.000235308	0.00353211	0.304484
MYBL1	0.596022	7.8015	3.85167	0.000235386	0.00353211	0.304179
RCSD1	0.475038	9.07487	3.85146	0.000235556	0.00353211	0.303513
C15orf39	0.461828	7.89499	3.85068	0.000236183	0.00353571	0.301057
DCP2	0.310776	10.9814	3.85057	0.000236273	0.00353571	0.300706
SKAP1	-0.552431	10.4001	-3.8502	0.000236574	0.00353571	0.29953
SATB1	-0.397178	10.3898	-3.85011	0.000236649	0.00353571	0.299236
LASP1	0.312969	12.0833	3.85008	0.000236672	0.00353571	0.299147
KLF4	0.514008	10.0209	3.84915	0.000237433	0.00354447	0.296181
TXNRD1	0.355193	11.3568	3.84881	0.000237709	0.00354595	0.295111
TMEM165	0.669899	9.66059	3.84612	0.000239921	0.0035743	0.286556
POLDIP2	-0.237159	11.5654	-3.84607	0.000239963	0.0035743	0.286395
RTTN	-0.443644	9.19296	-3.84578	0.000240203	0.00357438	0.285472
CTR9	0.34533	11.6282	3.84563	0.000240323	0.00357438	0.285011
F10	-0.414768	11.4181	-3.84393	0.000241733	0.00359271	0.279608
LINC00944	0.685464	7.30686	3.84339	0.000242182	0.00359573	0.277895
LOC101927809	-0.533588	8.01073	-3.84326	0.000242293	0.00359573	0.277474
TGFB1	0.600708	7.85819	3.84298	0.000242524	0.00359651	0.276594
XPNPEP1	0.295397	10.3015	3.84231	0.000243087	0.00360222	0.274453
HPX	-0.378651	15.6473	-3.84036	0.00024472	0.00362375	0.268272
SORL1	-0.575937	12.74	-3.83986	0.000245134	0.00362723	0.266708
ENTPD4	0.256368	10.4855	3.8376	0.000247052	0.00365293	0.259514
ATP10A	0.901412	6.45553	3.83709	0.000247483	0.00365663	0.257905
CHAC2	0.535236	8.91223	3.83685	0.000247684	0.00365692	0.257156
SARDH	-0.502269	10.4021	-3.83576	0.000248617	0.00366801	0.253685
RNASE1	0.639371	10.4024	3.83495	0.000249308	0.00367552	0.251123
SHMT2	-0.309219	12.7716	-3.83355	0.000250506	0.00369048	0.246698
PLCXD2	0.688862	7.11666	3.83319	0.000250819	0.0036924	0.245544
UTP3	0.232237	10.5464	3.83175	0.00025206	0.00370797	0.240989
SLC47A1	-0.520079	12.5463	-3.83135	0.000252409	0.0037104	0.239711
FAM9B	-1.4265	5.88744	-3.83089	0.000252801	0.00371345	0.23828
PNRC2	0.220084	12.1913	3.83008	0.000253507	0.00372112	0.235704
INTS7	0.429931	8.8199	3.82833	0.000255035	0.00374082	0.230158
WDFY4	0.502471	7.71415	3.82762	0.000255652	0.00374316	0.227929
LGSN	-0.977018	7.52773	-3.82726	0.000255972	0.00374316	0.226773
NDE1	0.779169	7.55669	3.82722	0.000256006	0.00374316	0.226651
ADAMDEC1	1.26708	7.2127	3.82719	0.000256032	0.00374316	0.226559
CARD8-AS1	0.476622	8.90836	3.82709	0.000256121	0.00374316	0.226236
REEP2	-1.06552	5.99209	-3.82603	0.000257049	0.00375198	0.2229
THBD	0.745599	8.68692	3.82598	0.000257097	0.00375198	0.222725
CHST4	1.04973	8.632	3.82366	0.000259149	0.0037792	0.215389
LINC01094	0.948955	6.06111	3.81995	0.000262463	0.00382465	0.203664
LAX1	0.62536	7.64555	3.81975	0.000262645	0.00382465	0.203024
MAP2K1	-0.520136	11.6747	-3.81941	0.000262954	0.00382638	0.20194
ADSSL1	-0.531316	10.3386	-3.81913	0.000263202	0.00382723	0.20107
TGDS	-0.368488	10.7877	-3.81754	0.000264642	0.00384541	0.196034
ZGPAT	-0.695321	12.6731	-3.81655	0.00026554	0.00385568	0.192907
LINC00954	1.4806	4.08831	3.81616	0.00026589	0.00385799	0.191693
IFI6	1.07452	11.5678	3.81584	0.000266183	0.00385946	0.190678
SKAP2	0.353551	10.2194	3.81497	0.000266981	0.00386825	0.187916
CBR4	-0.391946	11.4662	-3.81401	0.000267856	0.00387814	0.184897
SEMA4D	0.788086	7.48787	3.8126	0.000269149	0.00389292	0.180454
RAB10	0.221315	12.6176	3.81239	0.000269344	0.00389292	0.179783
FLVCR1	0.491661	9.15501	3.81227	0.000269455	0.00389292	0.179405
ANXA11	0.453138	11.3849	3.81206	0.000269649	0.00389294	0.17874
CAT	-0.32408	15.5378	-3.81118	0.00027046	0.00390185	0.17597
VSIG4	0.461945	11.2277	3.8106	0.000270997	0.00390681	0.174139
ASPHD2	0.889081	6.51099	3.80969	0.000271842	0.0039162	0.171266
PAPOLG	0.297575	8.86147	3.80829	0.000273147	0.00393219	0.16685
OTUD6B	0.449474	8.67352	3.80712	0.000274238	0.00394508	0.163173
PHLPP2	0.361116	8.88732	3.80527	0.000275982	0.00396474	0.157326
TPX2	0.727343	7.59896	3.80525	0.000275998	0.00396474	0.157271
NRROS	0.485491	7.98303	3.80444	0.000276763	0.0039729	0.154719
LGALS9	0.538221	8.47192	3.80223	0.000278865	0.00400023	0.147739
KIF18B	0.893215	7.28888	3.80197	0.000279112	0.00400088	0.146921
SETX	0.35738	10.7103	3.80176	0.000279306	0.00400088	0.14628
TK1	0.739472	8.01062	3.80022	0.000280785	0.00401845	0.141409
NPNT	1.35025	6.93721	3.80006	0.000280931	0.00401845	0.140929
IL2RB	0.509175	9.62934	3.79946	0.000281509	0.00402008	0.139034
GEM	0.869338	9.14893	3.79938	0.000281587	0.00402008	0.13878
RB1	0.328947	10.1475	3.79916	0.000281802	0.00402008	0.138075
ACP6	-0.499247	10.3177	-3.79904	0.000281921	0.00402008	0.137686
ILF3-DT	-0.367875	8.58804	-3.79891	0.000282041	0.00402008	0.137293
SRXN1	0.462231	9.82738	3.79868	0.000282263	0.0040204	0.136568
LPAL2	-0.644504	8.1845	-3.79809	0.00028283	0.00402563	0.134718
CDC42EP3	0.58909	8.35129	3.79786	0.000283057	0.00402604	0.133976
ANKRD12	0.39304	9.2252	3.7968	0.000284082	0.00403777	0.130641
C19orf33	1.36146	4.94261	3.79631	0.000284555	0.00404164	0.129109
RP2	0.38025	8.55133	3.79511	0.000285725	0.00405528	0.125326
EED	0.220154	10.4327	3.79491	0.000285917	0.00405528	0.124706
WASHC5	0.274609	9.45141	3.79378	0.000287023	0.0040681	0.121145
FSTL3	0.631231	7.87802	3.79285	0.000287934	0.00407815	0.118223
ANKRD35	-0.597198	8.18409	-3.79021	0.000290534	0.0041121	0.109931
LNPEP	0.314793	10.5146	3.7889	0.000291839	0.00412768	0.105799
APOM	-0.468258	13.7442	-3.78754	0.000293192	0.0041439	0.101535
HK2	0.598635	8.21988	3.78499	0.000295749	0.00417712	0.0935291
JUNB	0.861541	7.68999	3.78435	0.000296401	0.0041834	0.0914988
HPRT1	-0.354415	11.597	-3.78376	0.000296993	0.00418883	0.0896572
PRKCH	0.421345	9.19767	3.78346	0.000297294	0.00419014	0.0887247
SAP30L	-0.324281	10.6694	-3.78155	0.000299235	0.00421456	0.0827253
CD1E	1.3005	6.32423	3.78035	0.00030046	0.00422886	0.078958
ASB4	-1.088	7.12654	-3.77997	0.000300845	0.00423133	0.0777767
HAPLN4	-1.00859	8.25446	-3.77572	0.000305235	0.00429008	0.0644247
SPG21	-0.286643	12.1373	-3.77435	0.000306661	0.00430712	0.0601277
ETV7	0.921977	6.82081	3.77299	0.00030808	0.00432146	0.055871
DR1	0.261005	10.0657	3.7729	0.000308176	0.00432146	0.0555847
RRM2B	0.369282	9.44971	3.77276	0.000308324	0.00432146	0.0551422
AQP3	-0.442654	12.4504	-3.77254	0.000308551	0.00432163	0.0544656
SAE1	0.292895	10.2769	3.77214	0.000308968	0.00432448	0.0532191
ACAP2	0.330218	10.4489	3.77193	0.000309195	0.00432465	0.0525435
GRIK2	-1.47313	4.44833	-3.77044	0.000310758	0.00434351	0.0478951
BRWD1	-0.35868	9.47741	-3.76982	0.000311419	0.00434974	0.0459362
NPC2	0.376116	12.9622	3.76867	0.000312632	0.00436366	0.0423549
CCDC88A	0.43535	8.99324	3.76799	0.000313355	0.00436809	0.0402254
CD37	1.39476	5.60821	3.76797	0.000313382	0.00436809	0.0401457
FAXDC2	-0.409292	11.3707	-3.7674	0.000313986	0.00437348	0.0383726
MR1	0.341228	9.23971	3.7672	0.000314203	0.00437348	0.0377359
KLHL35	1.1839	5.34218	3.7669	0.000314521	0.0043749	0.0368024
LOC101928429	0.572102	6.80289	3.76347	0.000318211	0.00441681	0.026053
TMC6	0.376577	8.46754	3.76343	0.000318254	0.00441681	0.0259283
CLIC6	1.67647	7.02573	3.76342	0.000318265	0.00441681	0.0258981
LRP10	0.329423	11.1253	3.76294	0.000318779	0.00441681	0.0244094
ATP13A2	0.658556	6.97259	3.76293	0.000318788	0.00441681	0.0243842
SP100	0.304408	10.7302	3.76271	0.000319027	0.00441681	0.0236937
CDC6	1.06112	6.83603	3.76267	0.000319066	0.00441681	0.0235802
PEMT	-0.423154	12.315	-3.76217	0.000319618	0.00442142	0.0219878
CYP3A7-CYP3A51P	-0.616162	14.185	-3.76001	0.000321965	0.00445084	0.0152454
HLA-DPA1	0.803667	13.4957	3.75958	0.00032244	0.00445435	0.0138895
FIGNL1	0.374776	9.15405	3.75887	0.000323212	0.00446196	0.0116854
GRB14	-0.392677	12.1253	-3.75865	0.000323459	0.00446232	0.0109817
PKM	0.935422	7.11536	3.75826	0.000323881	0.00446509	0.00977957
PWWP2B	0.529093	8.0272	3.75719	0.000325054	0.00447821	0.00644763
UBA3	0.233437	11.4275	3.75665	0.000325651	0.00448283	0.00475727
SAT2	-0.382446	13.241	-3.75649	0.000325834	0.00448283	0.00424007
RGS18	0.502773	8.2088	3.75569	0.000326721	0.00448986	0.00173654
CNBP	-0.278788	13.7071	-3.75562	0.00032679	0.00448986	0.001542
FGD3	0.738179	8.00086	3.75419	0.000328388	0.00450874	-0.00295244
ANXA2	0.872865	11.9905	3.75384	0.00032877	0.00450979	-0.00402455
ITGA6	0.448479	9.28932	3.75364	0.000328995	0.00450979	-0.00465491
LINC00844	-0.622065	13.4054	-3.75336	0.000329303	0.00450979	-0.00551634
ZCCHC14	-0.407718	10.9394	-3.75332	0.000329358	0.00450979	-0.00566983
SELENON	0.442202	8.34216	3.75053	0.000332482	0.0045472	-0.0143664
ERRFI1	-0.683499	13.7504	-3.75048	0.00033254	0.0045472	-0.0145281
HSPA6	0.493051	8.46564	3.75002	0.000333054	0.00454984	-0.0159512
RHOG	0.346829	10.125	3.74991	0.000333184	0.00454984	-0.0163104
C4BPB	-0.414562	13.114	-3.74953	0.000333611	0.00455259	-0.0174905
AREL1	0.221506	9.89194	3.74887	0.000334351	0.0045596	-0.0195308
CCDC17	-1.10411	6.74744	-3.74625	0.00033734	0.00459726	-0.0277294
STK38	0.338097	10.7484	3.7455	0.000338195	0.00460579	-0.0300595
PARP16	-0.329006	9.07467	-3.74408	0.000339827	0.0046249	-0.034494
DBP	-0.571006	8.67719	-3.74073	0.000343691	0.0046717	-0.0449081
NR1I3	-0.495484	11.7424	-3.7407	0.000343728	0.0046717	-0.0450068
TRIP4	0.213832	9.49915	3.7396	0.000345008	0.00468594	-0.04843
CRIP1	1.53336	6.85446	3.73859	0.000346193	0.00469886	-0.0515856
LINC01831	-0.695961	9.42793	-3.73764	0.000347307	0.00470959	-0.0545461
RBP5	-0.537132	12.3472	-3.73752	0.00034745	0.00470959	-0.0549232
SMDT1	-0.309477	12.2649	-3.73633	0.000348845	0.00472397	-0.0586133
VAV1	0.519344	7.69419	3.73622	0.000348979	0.00472397	-0.0589666
ENTPD7	0.832861	7.048	3.73547	0.000349865	0.00473279	-0.0613019
IL7	0.470812	8.168	3.73514	0.000350259	0.00473495	-0.0623387
MIR34A	0.726404	8.26808	3.73487	0.00035057	0.00473597	-0.0631551
CGN	-0.539489	10.6866	-3.73375	0.000351898	0.00474927	-0.0666391
MARC1	-0.561405	11.3945	-3.73365	0.000352024	0.00474927	-0.0669683
TDRD7	0.368903	9.60752	3.73303	0.000352757	0.00475597	-0.0688825
GIMAP1	0.393299	8.94484	3.73207	0.000353904	0.00476825	-0.0718709
LINC01293	-1.30035	2.78352	-3.73183	0.000354187	0.00476889	-0.0726087
TAPT1	-0.329486	12.1001	-3.72747	0.000359446	0.00483326	-0.0861782
CDK10	-0.315918	9.48651	-3.72747	0.000359447	0.00483326	-0.0861814
QDPR	-0.324722	13.8963	-3.72701	0.000360005	0.00483754	-0.0876085
EHBP1L1	0.578058	7.7861	3.72663	0.00036047	0.00483989	-0.0887965
TMPRSS6	-0.342961	11.6019	-3.72647	0.000360659	0.00483989	-0.0892804
MAMLD1	-0.423921	8.54371	-3.72606	0.000361158	0.00484335	-0.0905515
CYP2C19	-1.30653	11.4377	-3.72586	0.0003614	0.00484339	-0.0911692
HADH	-0.259653	13.6188	-3.725	0.000362452	0.00485426	-0.0938444
AGTPBP1	0.380146	8.81822	3.72385	0.000363859	0.00486987	-0.0974119
TMEM120A	-0.375498	11.4898	-3.72352	0.000364265	0.00487207	-0.0984375
ELOVL2	0.668166	11.3912	3.72273	0.000365246	0.00488197	-0.100915
CTNNA3	-1.36598	7.636	-3.72201	0.000366128	0.00489051	-0.103134
RGS19	0.324508	9.24555	3.72173	0.000366475	0.00489191	-0.104007
LINC00260	1.0899	5.63697	3.72137	0.000366922	0.00489464	-0.105129
PLK4	0.981171	6.00022	3.72034	0.000368197	0.00490841	-0.108322
RALGAPA2	-0.331785	10.7947	-3.72007	0.000368532	0.00490962	-0.109157
APCDD1	1.01932	7.37585	3.71901	0.000369852	0.00492396	-0.112449
LOC102724449	-0.888822	8.442	-3.71865	0.000370305	0.00492674	-0.113575
JPT1	0.461994	8.92817	3.7173	0.000371986	0.0049444	-0.117744
C3orf38	0.332921	9.05436	3.71708	0.00037227	0.0049444	-0.118447
PGAP3	-0.266969	10.1874	-3.717	0.000372367	0.0049444	-0.118687
GOLT1B	0.309647	10.8335	3.7158	0.000373872	0.00496111	-0.122399
P2RY13	0.542105	9.5456	3.71548	0.000374283	0.00496331	-0.12341
SMURF2	0.403848	9.2223	3.71465	0.000375326	0.00497387	-0.125971
BECN1	0.225374	10.7679	3.71402	0.000376119	0.00498085	-0.127914
ASAP1	0.333289	10.6316	3.71384	0.000376346	0.00498085	-0.12847
VPS37A	0.263867	9.42578	3.71318	0.000377182	0.00498841	-0.130511
LHFPL2	0.572944	8.62223	3.71294	0.000377494	0.00498841	-0.131272
LINC01127	-0.806365	8.17747	-3.71266	0.000377848	0.00498841	-0.132134
KLHL13	-0.490664	8.11372	-3.71262	0.000377906	0.00498841	-0.132275
GGTA1P	0.506479	9.98713	3.71109	0.000379853	0.00501083	-0.137005
STRADB	-0.281159	12.4135	-3.70965	0.0003817	0.00502941	-0.141469
NF2	0.265317	9.12525	3.70959	0.000381781	0.00502941	-0.141663
AK2	-0.232975	11.6643	-3.70941	0.000382009	0.00502941	-0.142213
LGR4	-0.434201	10.902	-3.70831	0.000383418	0.00504467	-0.1456
SKA1	1.44064	4.28194	3.70523	0.000387419	0.005094	-0.155154
CPED1	-0.387331	11.2899	-3.70491	0.000387828	0.00509605	-0.156124
IGFALS	-0.696506	10.5971	-3.70446	0.000388417	0.00510047	-0.15752
ADAMTS17	-0.803582	8.84083	-3.7033	0.000389933	0.00511704	-0.161103
ZFYVE1	-0.240589	10.5163	-3.70276	0.000390652	0.00511991	-0.162798
POC1A	0.583923	7.70462	3.70275	0.000390659	0.00511991	-0.162815
PTH1R	-0.393771	10.1818	-3.70137	0.000392477	0.0051404	-0.167086
BAAT	-0.61205	13.4985	-3.69954	0.000394899	0.00516778	-0.172746
PLA2G4A	0.438231	7.42408	3.6994	0.00039508	0.00516778	-0.173167
SIGLEC10	0.848032	8.20364	3.69868	0.000396037	0.00517695	-0.175394
RCAN3	0.593244	9.05482	3.69847	0.000396318	0.00517727	-0.176046
SYNPO	0.438156	10.5233	3.69758	0.000397502	0.00518862	-0.17879
VARS2	-0.246442	10.3793	-3.69744	0.000397701	0.00518862	-0.17925
CLEC4E	0.644279	6.9948	3.69714	0.0003981	0.00519048	-0.180174
INPP4A	0.441462	9.79858	3.69617	0.000399398	0.00520403	-0.183168
EGFLAM	-0.793116	7.38138	-3.69558	0.000400183	0.0052109	-0.184974
IQGAP2	-0.40255	12.9002	-3.69507	0.000400872	0.00521651	-0.186558
FAM8A1	-0.264808	13.1052	-3.69481	0.000401226	0.00521775	-0.187368
ECSIT	-0.272857	9.6212	-3.69461	0.000401491	0.00521783	-0.187976
PLPP3	-0.318894	12.441	-3.69374	0.000402673	0.00522747	-0.19068
DGAT2	-0.56837	12.0706	-3.69368	0.00040275	0.00522747	-0.190857
PRLR	-0.543651	9.22284	-3.69309	0.000403551	0.00523449	-0.192682
MSH2	0.44808	8.27069	3.69128	0.000406004	0.00526293	-0.198258
TMEM50B	0.265418	11.183	3.69094	0.000406467	0.00526555	-0.199306
SLC38A1	0.813408	8.99811	3.69027	0.000407377	0.00527149	-0.201362
PMM1	-0.381238	9.89845	-3.69022	0.000407448	0.00527149	-0.201522
RAMP1	-0.483362	10.1403	-3.68932	0.00040868	0.00528205	-0.2043
CLEC2B	0.46223	11.1973	3.68924	0.000408788	0.00528205	-0.204541
PROS1	-0.28089	13.5687	-3.68878	0.000409425	0.00528691	-0.205975
TCFL5	-0.305395	9.60687	-3.68849	0.000409828	0.00528872	-0.206878
PMAIP1	0.879569	6.18481	3.68647	0.00041261	0.00532122	-0.213101
ETFDH	-0.308352	11.6582	-3.68394	0.000416119	0.00536305	-0.220888
MEOX1	1.44487	4.89875	3.68274	0.000417802	0.0053813	-0.224599
RORC	-0.567947	10.7948	-3.68199	0.000418848	0.00538747	-0.226899
DPYSL2	0.386312	11.5671	3.6817	0.000419261	0.00538747	-0.227805
RFC3	0.35412	9.0746	3.68168	0.000419291	0.00538747	-0.227872
PHLDA2	1.15871	7.03169	3.68161	0.00041938	0.00538747	-0.228068
ABCB4	0.614521	12.7865	3.68145	0.000419616	0.00538747	-0.228583
FAM13A	-0.386364	13.6297	-3.68027	0.000421274	0.00540533	-0.23221
MBD2	0.219787	11.5366	3.67877	0.000423391	0.00542783	-0.236819
TRIP12	0.232763	11.2464	3.67847	0.000423821	0.00542783	-0.237752
CPSF6	0.235489	10.299	3.67828	0.000424092	0.00542783	-0.23834
KLHDC3	-0.354195	8.61808	-3.67827	0.000424104	0.00542783	-0.238365
HVCN1	0.396516	8.53931	3.67715	0.000425699	0.00544479	-0.241817
TBC1D14	-0.281242	10.2396	-3.67653	0.000426581	0.00545262	-0.243721
STK4	0.294527	10.375	3.67557	0.00042796	0.00546678	-0.246687
ZKSCAN1	-0.51053	13.3095	-3.67521	0.000428474	0.00546989	-0.247792
DNM3OS	0.518084	8.5816	3.67487	0.000428955	0.00547257	-0.248823
OTULINL	0.609834	7.23961	3.67464	0.000429287	0.00547334	-0.249533
AP5M1	0.194515	11.4133	3.67305	0.000431583	0.00549915	-0.254438
RECQL	0.367713	9.44775	3.67207	0.000432994	0.00551363	-0.257437
TMOD3	0.3146	10.3691	3.67188	0.000433269	0.00551366	-0.258021
ZNF143	0.288341	9.32907	3.67146	0.000433887	0.00551805	-0.259332
PLIN4	-0.474749	8.59272	-3.67042	0.000435397	0.00553101	-0.262525
PAQR4	1.36891	6.57946	3.67013	0.000435816	0.00553101	-0.26341
ABCG1	0.363085	9.58094	3.6701	0.000435857	0.00553101	-0.263496
COQ8A	-0.355215	11.5271	-3.67	0.000436003	0.00553101	-0.263803
GGT1	-0.607283	7.0926	-3.66864	0.000437997	0.00555283	-0.267999
PHTF2	0.443763	9.99715	3.66695	0.000440472	0.0055807	-0.273179
ELFN1	-0.377877	9.12027	-3.66592	0.000441986	0.00559637	-0.276332
PLXDC2	0.43472	9.09224	3.66473	0.000443753	0.00560975	-0.279999
TP53BP2	0.41908	8.82052	3.66466	0.000443864	0.00560975	-0.280229
ERBB3	-0.442066	12.3872	-3.66465	0.000443877	0.00560975	-0.280255
SCG5	-0.678631	10.041	-3.66344	0.000445672	0.00562891	-0.283965
ABHD16A	0.329969	10.1753	3.66316	0.000446083	0.00563058	-0.284812
MIR142	1.12418	6.39514	3.66264	0.000446859	0.00563593	-0.286409
HLA-DPB2	0.741142	6.9137	3.6625	0.000447065	0.00563593	-0.286833
KIAA1522	0.617139	8.89124	3.66216	0.000447581	0.00563891	-0.287893
BNIP3	-0.262758	13.3042	-3.66116	0.00044907	0.00565413	-0.290945
TGFBR1	0.292155	10.8225	3.65966	0.000451332	0.00567583	-0.295562
RIOX2	0.271967	10.1611	3.65957	0.000451466	0.00567583	-0.295835
IDO1	0.669144	7.96343	3.65946	0.000451636	0.00567583	-0.296182
COL4A1	0.740208	11.3427	3.65817	0.000453582	0.00569673	-0.300133
ALDH9A1	-0.26291	13.9111	-3.6568	0.000455668	0.00571937	-0.304348
GASK1B	0.546171	10.3398	3.65626	0.000456478	0.00572598	-0.305981
AXL	0.394219	11.6218	3.65602	0.000456846	0.00572704	-0.306722
MICU1	-0.256632	11.2848	-3.65573	0.000457286	0.00572899	-0.307605
OGG1	-0.396102	8.58418	-3.65408	0.000459807	0.005757	-0.312656
MIR1244-3	0.417526	12.7482	3.65371	0.000460378	0.00576058	-0.313797
CCNA2	0.732898	7.75431	3.6531	0.00046132	0.00576879	-0.315675
SEPTIN1	1.11148	5.59486	3.65213	0.00046282	0.00578396	-0.318658
KCNJ16	1.28637	7.4771	3.6519	0.000463177	0.00578484	-0.319366
EPB41L2	0.430295	10.3384	3.65094	0.000464652	0.00579967	-0.322287
DCAF8	-0.307681	10.2461	-3.65034	0.000465586	0.00580774	-0.324132
AKIRIN2	0.303188	10.8679	3.64972	0.00046654	0.00581054	-0.326013
PDSS1	0.420167	9.14997	3.6497	0.000466582	0.00581054	-0.326096
FBXO15	-0.527672	7.15288	-3.64964	0.000466675	0.00581054	-0.326278
FAM20C	-0.35986	11.116	-3.64944	0.000466987	0.00581084	-0.326892
SPON1	0.848551	7.86338	3.64694	0.000470897	0.00585513	-0.334552
SLC46A1	-0.52703	10.9206	-3.64679	0.000471126	0.00585513	-0.334999
HIRIP3	-0.299402	9.01302	-3.64635	0.000471814	0.00586008	-0.33634
RGS4	1.25669	7.46077	3.64545	0.000473234	0.00587409	-0.339099
OLA1	0.310899	11.8586	3.64453	0.000474685	0.00588849	-0.341913
ACVR1C	-0.505951	8.87435	-3.64383	0.000475789	0.00589856	-0.344047
NHSL1	-0.486814	11.5019	-3.64341	0.000476454	0.00590317	-0.345329
MOB1B	0.383185	9.34031	3.64034	0.000481351	0.00596019	-0.354721
GALC	0.30307	10.3833	3.63932	0.000482982	0.00597671	-0.357827
GRAMD1B	0.649781	8.14891	3.63866	0.000484047	0.00598623	-0.359852
KRT7	1.30183	8.13912	3.63847	0.000484351	0.00598631	-0.360427
AGMAT	-0.333324	13.3513	-3.63807	0.000484996	0.00598785	-0.36165
REC8	0.442001	8.12711	3.63803	0.000485068	0.00598785	-0.361787
PDK2	-0.40919	9.32568	-3.63709	0.000486586	0.00600109	-0.364656
FGD6	0.395359	7.62171	3.637	0.000486735	0.00600109	-0.364938
CASP2	0.304301	10.469	3.63623	0.000487978	0.00601274	-0.36728
KLHDC1	-0.486078	8.75504	-3.63464	0.000490573	0.00603721	-0.372151
PFKFB3	0.587212	10.1711	3.63456	0.000490703	0.00603721	-0.372393
PSEN1	0.225379	10.345	3.63446	0.000490861	0.00603721	-0.37269
IRF9	0.348914	11.253	3.63307	0.000493128	0.00606139	-0.37692
CD300A	0.439284	10.1037	3.63274	0.00049368	0.00606448	-0.377948
RNF170	-0.272001	10.5109	-3.63183	0.000495173	0.00607912	-0.38072
GNG2	0.424649	10.153	3.6306	0.000497194	0.00610022	-0.38446
NOL8	0.337068	9.68233	3.63025	0.000497769	0.00610357	-0.385522
CLCN5	-0.400333	11.1506	-3.62843	0.000500799	0.00613699	-0.391094
C6orf120	-0.25696	10.9345	-3.6278	0.000501844	0.00614607	-0.393008
LINC00663	-0.52026	7.64495	-3.62734	0.000502604	0.00615164	-0.394398
TRABD2B	-0.591231	7.91521	-3.62632	0.00050432	0.0061689	-0.397527
EIF2S1	0.295033	11.1004	3.62445	0.000507454	0.00620348	-0.403215
BTN3A1	0.524335	10.0349	3.62363	0.000508841	0.00621666	-0.40572
TNXB	-0.976387	6.00882	-3.62134	0.000512717	0.00625851	-0.412686
ARSJ	0.776206	6.65805	3.62124	0.000512886	0.00625851	-0.412989
PRKX	0.625805	7.00866	3.62039	0.000514333	0.0062687	-0.415576
LOC100507507	0.426108	8.56508	3.62039	0.000514342	0.0062687	-0.415592
ITIH2	-0.319387	15.1973	-3.6195	0.00051585	0.00628264	-0.418279
TTC38	-0.345347	11.6664	-3.61935	0.000516109	0.00628264	-0.418739
STAB1	-0.274891	10.7839	-3.61892	0.000516843	0.00628779	-0.420044
NECAP2	0.331798	9.84962	3.61794	0.000518531	0.00630453	-0.423037
CD96	0.671359	6.6903	3.61747	0.00051934	0.00631056	-0.424467
MFSD5	0.285333	9.27081	3.6169	0.00052033	0.00631878	-0.426215
MREG	-0.483378	10.3341	-3.61653	0.000520955	0.00632233	-0.427318
RNF103	-0.231271	11.7646	-3.61636	0.000521249	0.00632233	-0.427835
RNF6	0.230623	10.7694	3.61613	0.000521661	0.00632353	-0.428561
METTL9	0.335684	10.3217	3.61516	0.000523341	0.00634009	-0.431511
RCL1	-0.417012	11.1777	-3.61405	0.000525266	0.0063596	-0.434882
TECR	-0.253363	10.8283	-3.61361	0.000526036	0.0063651	-0.436227
PRC1	1.26903	7.19413	3.61264	0.000527714	0.00638158	-0.439149
CXCL16	0.405428	10.1144	3.61122	0.000530209	0.00640773	-0.443478
MMUT	-0.316118	14.0333	-3.61105	0.000530512	0.00640773	-0.444002
SLIT2	0.552889	7.79162	3.61048	0.000531513	0.00641598	-0.445732
SLC6A13	-0.56192	8.67768	-3.60954	0.00053316	0.00643202	-0.448572
NEURL1B	0.441017	10.528	3.60918	0.000533804	0.006435	-0.449679
PPP6R2	-0.415903	9.65719	-3.60904	0.000534045	0.006435	-0.450092
SERPINA3	-0.329358	15.459	-3.60768	0.000536457	0.00646021	-0.454229
CTNS	0.322834	8.94628	3.60728	0.000537177	0.00646502	-0.455458
HDAC2	0.275949	10.2344	3.60672	0.000538174	0.00647317	-0.457161
PDGFD	0.75845	8.91369	3.60582	0.000539764	0.00648842	-0.459867
TC2N	0.900175	6.4717	3.60521	0.00054087	0.00649579	-0.461745
CTLA4	1.16389	5.76898	3.60497	0.000541291	0.00649579	-0.462459
SAMD11	1.06717	7.98459	3.60492	0.000541376	0.00649579	-0.462604
LDHB	0.510431	11.8877	3.60465	0.000541857	0.00649579	-0.463418
ROBO3	0.903299	6.90168	3.60458	0.000541986	0.00649579	-0.463637
ITGB8	0.98334	6.95669	3.60426	0.000542558	0.00649878	-0.464605
TAX1BP1	0.173976	11.8084	3.60381	0.000543364	0.00650458	-0.465967
CNKSR3	-0.45819	11.2755	-3.60295	0.000544918	0.00651931	-0.468587
C11orf95	-0.30703	10.4842	-3.60116	0.000548147	0.00655406	-0.474007
UBB	-0.245285	15.585	-3.59977	0.000550671	0.00658034	-0.478223
ARMCX2	0.510361	8.51601	3.59939	0.000551376	0.00658487	-0.479396
SLC12A4	0.99439	7.34574	3.59903	0.000552025	0.00658728	-0.480476
LGALS2	1.04591	7.08403	3.59892	0.000552231	0.00658728	-0.480817
KDELR3	0.871237	9.06879	3.59834	0.000553291	0.00659269	-0.482576
CCDC170	0.994372	5.772	3.59831	0.000553337	0.00659269	-0.482654
NIPSNAP1	-0.277532	12.9098	-3.59812	0.000553695	0.00659305	-0.483246
ALDOB	-0.386055	15.8459	-3.59781	0.000554261	0.00659591	-0.484184
RILP	-0.259994	10.0543	-3.59759	0.000554669	0.00659686	-0.484858
ACMSD	-0.583226	12.0902	-3.59704	0.000555673	0.00660491	-0.486517
CEACAM19	-0.459768	8.07485	-3.59624	0.000557139	0.00661844	-0.488934
DYNC1LI1	0.295483	9.25539	3.59596	0.000557649	0.0066206	-0.489773
FAM184A	-0.378084	8.62687	-3.59565	0.000558223	0.00662352	-0.490717
EIF4B	-0.282425	12.2997	-3.59521	0.000559048	0.00662942	-0.492073
ITPR1	0.397894	8.80967	3.5948	0.000559796	0.00663293	-0.493298
TGFB2	0.75293	6.8638	3.59469	0.000560002	0.00663293	-0.493636
ACP5	0.614345	9.68012	3.59353	0.000562142	0.00665227	-0.497135
DIRAS3	-0.700529	9.00045	-3.59345	0.000562293	0.00665227	-0.497381
ROBO1	0.463713	9.85486	3.5928	0.000563513	0.00666279	-0.499368
SELENBP1	-0.395116	13.463	-3.59177	0.000565424	0.00668148	-0.502475
CYBC1	0.253715	9.22386	3.59151	0.000565913	0.00668334	-0.503267
TSPAN7	-0.424926	10.4131	-3.59111	0.00056665	0.00668812	-0.50446
ARHGEF6	0.343807	9.53656	3.59093	0.000567002	0.00668837	-0.50503
SLC22A7	-0.339862	14.1789	-3.59074	0.000567351	0.00668858	-0.505594
KLF12	-0.373854	11.1632	-3.5903	0.000568175	0.00669219	-0.506926
IFIT5	0.365347	9.95261	3.59022	0.00056832	0.00669219	-0.50716
TMSB4X	0.288241	14.7176	3.58997	0.000568802	0.00669334	-0.507937
FAIM	0.602148	8.34315	3.58982	0.000569081	0.00669334	-0.508387
MVB12A	0.295422	9.05856	3.58925	0.000570147	0.00670197	-0.510104
LFNG	0.722434	7.4113	3.58751	0.000573424	0.00673657	-0.51536
RNF4	0.267322	10.2258	3.58708	0.000574249	0.00674233	-0.516677
ENPP4	0.449192	9.19708	3.58591	0.000576457	0.00676432	-0.520198
GCGR	-0.493062	9.4658	-3.58497	0.000578258	0.00678151	-0.523058
TNFSF8	0.540403	7.56098	3.58335	0.000581354	0.00681386	-0.527955
KLHL29	1.10261	8.15331	3.58277	0.000582462	0.00681816	-0.529699
IKBIP	0.510547	8.20759	3.58266	0.000582665	0.00681816	-0.530019
C7	0.791942	12.3249	3.58243	0.000583116	0.00681816	-0.53073
APOBR	0.969934	5.99646	3.5823	0.000583373	0.00681816	-0.531133
KCNMA1	-0.441334	10.2632	-3.58226	0.00058345	0.00681816	-0.531254
PPHLN1	0.243857	10.4329	3.58202	0.000583897	0.00681816	-0.531957
ENDOD1	0.535865	8.9912	3.58193	0.000584085	0.00681816	-0.532252
LAT	0.411917	7.91503	3.58152	0.000584868	0.00682218	-0.53348
TSPAN33	-0.344995	9.85238	-3.5814	0.000585106	0.00682218	-0.533853
KIF20A	1.3586	6.51433	3.58068	0.000586491	0.00683438	-0.536021
DHTKD1	-0.379805	13.3763	-3.57889	0.000589947	0.00687069	-0.541408
FZD5	-0.37265	11.5992	-3.57842	0.000590862	0.00687738	-0.542829
OGFOD2	-0.294615	9.32696	-3.57788	0.00059192	0.00688572	-0.54447
BCKDHB	-0.34535	10.8609	-3.57761	0.00059244	0.00688779	-0.545274
DDHD1	0.434266	8.11055	3.57713	0.000593386	0.00689325	-0.546736
DOK3	0.492157	8.03494	3.57698	0.000593686	0.00689325	-0.547201
SESN2	-0.348012	9.00941	-3.57685	0.000593934	0.00689325	-0.547583
DCUN1D5	0.334257	10.1853	3.57662	0.000594388	0.00689456	-0.548284
NAV3	1.48117	6.25948	3.5763	0.000594999	0.00689768	-0.549225
PLPPR2	0.441002	7.93642	3.57604	0.000595509	0.00689963	-0.55001
ABCA6	-0.458365	11.2803	-3.57502	0.000597517	0.00691893	-0.553097
IGLV6-57	0.979486	3.60154	3.57483	0.000597901	0.00691941	-0.553687
CEMIP2	0.428391	10.523	3.57425	0.000599037	0.00692857	-0.555426
YAP1	0.327035	11.0176	3.57392	0.000599686	0.00693211	-0.556419
CYB5D1	-0.250566	9.95185	-3.57288	0.000601745	0.00695192	-0.55956
INTS13	0.215761	10.5977	3.57112	0.000605239	0.00698685	-0.564868
LACTB	0.193755	11.6453	3.57101	0.00060546	0.00698685	-0.565203
IFNAR2	0.314864	9.99544	3.57047	0.000606529	0.00699519	-0.56682
FBXL4	-0.274791	9.42471	-3.57002	0.000607436	0.00700164	-0.568189
INAFM2	0.319442	8.24194	3.56983	0.000607819	0.00700206	-0.568767
MYL12A	0.475909	11.4025	3.56952	0.00060844	0.00700522	-0.569704
MFAP3L	-0.549885	11.2629	-3.56495	0.000617635	0.00710703	-0.583451
GTPBP4	0.262611	10.0207	3.56462	0.00061831	0.00711074	-0.584451
MFHAS1	0.256003	9.81615	3.56426	0.000619042	0.0071151	-0.585535
KALRN	-0.341123	10.4502	-3.56261	0.000622399	0.00714961	-0.590491
LAYN	1.06102	6.34186	3.56232	0.000623	0.00715245	-0.591376
SNRNP25	-0.340256	10.8636	-3.5616	0.000624468	0.00716235	-0.593533
PMEPA1	0.84086	7.57638	3.56141	0.00062486	0.00716235	-0.594108
MAGEB3	-1.34627	3.53035	-3.56138	0.000624927	0.00716235	-0.594206
ECI2	-0.243288	13.5409	-3.56032	0.000627102	0.0071832	-0.59739
STXBP3	0.265275	10.4394	3.55994	0.000627885	0.0071881	-0.598534
SLC25A28	0.287784	9.51107	3.55964	0.000628504	0.0071911	-0.599437
CMYA5	-0.838508	9.01679	-3.55927	0.000629279	0.00719589	-0.600566
FAM135A	0.368106	8.99444	3.55817	0.000631551	0.00721553	-0.603869
ZAP70	0.750041	7.28518	3.55809	0.000631712	0.00721553	-0.604102
CYP1A2	-0.433554	15.2295	-3.55703	0.000633916	0.00723661	-0.607293
UTS2	1.28348	6.32844	3.55685	0.000634287	0.00723675	-0.607828
C5orf22	0.230977	10.2768	3.55397	0.000640306	0.0073013	-0.616482
DYRK2	0.378622	8.31334	3.55107	0.000646426	0.00736692	-0.625197
IL1B	0.451848	8.22085	3.55085	0.000646892	0.00736807	-0.625857
SPRED1	0.363938	8.65695	3.54909	0.000650624	0.00740639	-0.631126
AP1G2	0.485222	8.67484	3.54875	0.000651367	0.00741068	-0.632173
GYPC	0.478897	9.49952	3.54698	0.000655139	0.00744939	-0.637461
PNO1	0.295865	9.55278	3.54545	0.000658438	0.00748269	-0.642062
RPIA	0.295429	9.37988	3.54442	0.000660671	0.00750384	-0.645163
PGLYRP2	-0.49106	12.8644	-3.54265	0.000664496	0.00754304	-0.65045
DYNLL1	0.339673	13.4356	3.54093	0.000668251	0.00757834	-0.655611
CPN1	-0.398119	11.3158	-3.54075	0.000668655	0.00757834	-0.656165
FRMD6	0.682278	9.3723	3.54071	0.000668732	0.00757834	-0.65627
DNMT3A	0.309868	9.17757	3.54024	0.000669754	0.00758566	-0.657669
FAM199X	0.337728	9.72186	3.53978	0.000670764	0.00759284	-0.659049
JUN	0.547729	10.7466	3.53961	0.000671149	0.00759294	-0.659574
SPSB1	0.553001	7.66058	3.53903	0.00067242	0.00760305	-0.661307
ASMTL	-0.332407	10.7167	-3.53849	0.000673609	0.00760435	-0.662924
LRMP	0.449531	8.39797	3.53841	0.000673784	0.00760435	-0.663163
HLA-C	0.275033	15.0432	3.53833	0.000673966	0.00760435	-0.66341
ACOT12	0.504909	11.6717	3.53802	0.000674643	0.00760435	-0.664329
CFHR5	-0.643217	12.0415	-3.53795	0.000674792	0.00760435	-0.664531
KRT23	2.60439	6.08962	3.53795	0.000674795	0.00760435	-0.664535
PUM3	0.305315	9.63	3.5369	0.000677117	0.00762626	-0.667681
TRAPPC8	-0.196549	12.2677	-3.53673	0.000677503	0.00762635	-0.668203
RC3H2	0.330318	9.47416	3.53608	0.00067894	0.00763826	-0.670143
RALGDS	0.407154	9.23331	3.53469	0.000682035	0.00766881	-0.674307
PLAAT4	0.502589	11.8603	3.5342	0.000683117	0.00767541	-0.675759
GBA3	-0.531814	13.4149	-3.53408	0.000683383	0.00767541	-0.676115
FCHO2	0.308228	11.8554	3.53387	0.000683854	0.00767643	-0.676746
SLCO1B1	-0.490153	12.7283	-3.53359	0.000684499	0.0076794	-0.677609
KIAA0040	0.32463	8.52386	3.53277	0.000686331	0.00768533	-0.680057
OXCT1	0.797415	7.24582	3.53272	0.000686444	0.00768533	-0.680207
IRAK3	0.527936	7.56302	3.53271	0.000686451	0.00768533	-0.680216
CD200	0.87023	6.34124	3.53267	0.000686551	0.00768533	-0.68035
CLIP4	0.690078	9.22493	3.53166	0.000688811	0.00770636	-0.683359
CYP27A1	-0.323896	13.0475	-3.53039	0.000691671	0.00773407	-0.687152
ARSE	-0.555695	11.5901	-3.53001	0.00069254	0.0077395	-0.688302
APC	0.342343	9.16732	3.5298	0.000693012	0.00774048	-0.688925
LRRC1	1.54331	6.32731	3.52887	0.000695127	0.00775982	-0.691716
STK24	0.231026	12.0641	3.52779	0.00069759	0.00778301	-0.694954
RNF166	0.42399	8.08918	3.52757	0.000698072	0.00778408	-0.695586
UAP1L1	0.489105	7.75569	3.52728	0.00069874	0.00778723	-0.696462
SPIN3	-0.274808	8.71366	-3.52621	0.000701176	0.00781007	-0.699648
TCF4	0.355863	11.1826	3.52539	0.000703076	0.00781585	-0.702124
FASLG	0.549031	6.987	3.52527	0.000703333	0.00781585	-0.702458
LYNX1	-0.505137	9.36854	-3.52527	0.000703346	0.00781585	-0.702476
FLNA	0.507762	9.03969	3.52519	0.000703522	0.00781585	-0.702705
PAFAH1B3	1.11798	6.55618	3.52514	0.000703631	0.00781585	-0.702847
EGR3	0.959106	6.18717	3.52462	0.00070483	0.00782485	-0.704405
HSD17B6	-0.351017	14.9767	-3.52402	0.000706218	0.00783595	-0.706206
DNAJC9-AS1	-0.593131	6.83701	-3.52332	0.000707819	0.0078494	-0.708278
SLC6A16	-0.661207	8.81883	-3.52312	0.000708282	0.00785023	-0.708878
SRD5A2	-0.942116	10.4712	-3.52285	0.00070892	0.00785299	-0.709702
ICAM1	0.513401	9.56867	3.52138	0.000712334	0.00788647	-0.714098
FLT4	-0.360214	7.36935	-3.52055	0.00071426	0.00790346	-0.716569
HMGN3	-0.191827	13.6649	-3.51973	0.000716162	0.00792017	-0.719004
GGACT	-0.554417	9.00589	-3.5187	0.000718571	0.00794245	-0.722077
FAM151A	-1.15101	8.6136	-3.51705	0.00072245	0.00798096	-0.727004
OCIAD2	-0.340633	12.3812	-3.51504	0.000727199	0.00802903	-0.733
MKI67	0.612306	7.2339	3.51356	0.000730719	0.00806347	-0.737418
ATG3	0.209187	11.6633	3.51316	0.000731671	0.00806957	-0.738609
GNL2	0.247119	9.39508	3.51291	0.000732254	0.00807159	-0.739338
LBX2-AS1	-0.293486	9.34734	-3.511	0.000736831	0.00811761	-0.74504
WDR19	-0.354017	10.0469	-3.5105	0.000738038	0.00812647	-0.746537
SLC19A1	-0.39174	8.99301	-3.50806	0.000743916	0.00818673	-0.753796
TMEM106C	0.508553	10.1841	3.50725	0.000745863	0.00819966	-0.756186
PIGV	-0.318332	10.7633	-3.50724	0.000745904	0.00819966	-0.756236
SDHD	-0.186298	13.3032	-3.50622	0.000748369	0.00822229	-0.759256
MMD	0.467579	10.5136	3.50575	0.000749515	0.00823039	-0.760655
LINC00327	-1.10674	3.18021	-3.50496	0.000751449	0.00824714	-0.763012
CTNNA1	0.244053	11.9006	3.50418	0.000753355	0.00826326	-0.76533
APBB1IP	0.644391	11.3751	3.50403	0.000753736	0.00826326	-0.765793
CTSK	0.419928	9.24957	3.50327	0.000755592	0.00827911	-0.768042
SHH	-0.45784	9.07342	-3.50213	0.000758383	0.00830518	-0.771414
CCT5	0.246499	11.2771	3.50148	0.000760008	0.00831846	-0.773373
SERPINF1	-0.255151	14.7604	-3.50122	0.000760647	0.00831948	-0.774141
TDRKH	0.451733	7.31106	3.5011	0.000760925	0.00831948	-0.774476
ALKBH5	-0.237164	11.3082	-3.50015	0.00076328	0.00834071	-0.777302
BEX2	0.987779	7.43796	3.49844	0.000767554	0.00838286	-0.782409
THEM6	-0.289175	9.14884	-3.49821	0.000768119	0.00838451	-0.783083
HDHD3	-0.375134	10.4143	-3.49721	0.000770626	0.00840515	-0.786062
GPATCH4	0.348073	9.28369	3.49712	0.000770843	0.00840515	-0.78632
NBEAL2	0.520437	7.43854	3.49472	0.000776857	0.00846615	-0.793428
SLAMF1	0.66585	6.98336	3.49374	0.000779337	0.00848324	-0.796342
FGFR1OP	-0.355767	10.3278	-3.49374	0.00077934	0.00848324	-0.796345
TJP2	-0.303258	12.0422	-3.4936	0.000779687	0.00848324	-0.796752
PITPNM3	-0.553053	8.63474	-3.49331	0.000780436	0.00848683	-0.797631
CCR7	0.770015	6.4261	3.49296	0.000781328	0.00849194	-0.798675
R3HDM2	-0.281686	10.56	-3.49245	0.000782609	0.00849906	-0.800173
PRXL2A	-0.349684	13.8124	-3.49237	0.000782825	0.00849906	-0.800425
SNX7	0.332111	10.301	3.49188	0.000784065	0.00850795	-0.801873
HSPA13	0.40734	9.80248	3.4914	0.000785283	0.00851659	-0.803292
KIF5B	0.308076	10.7355	3.49064	0.000787229	0.0085331	-0.805555
DCAF13	0.259621	10.4424	3.48994	0.000789001	0.00854772	-0.807611
PPP4R4	-1.18185	5.6567	-3.48821	0.000793452	0.00857991	-0.812755
TYMSOS	0.642877	7.30115	3.48819	0.0007935	0.00857991	-0.81281
CAPG	0.719721	7.80135	3.48814	0.000793622	0.00857991	-0.812951
ACAT2	-0.34281	11.949	-3.48812	0.000793672	0.00857991	-0.813008
MBOAT1	0.444232	8.83945	3.48777	0.000794594	0.00858527	-0.81407
ASPG	-0.778904	8.99389	-3.48757	0.000795093	0.00858607	-0.814644
MYO5B	0.461875	11.1668	3.48711	0.000796285	0.00859434	-0.816014
SS18L1	-0.414126	11.5841	-3.48692	0.000796773	0.00859502	-0.816574
MDK	1.20548	6.75783	3.48566	0.000800036	0.0086256	-0.82031
CLEC11A	0.725999	8.34229	3.48546	0.000800553	0.00862657	-0.820901
DSG1	-0.696822	7.65807	-3.48498	0.000801797	0.00863536	-0.82232
TAT	-0.486728	11.4545	-3.48256	0.0008081	0.00869861	-0.829479
PIK3R4	-0.30163	10.4694	-3.48176	0.000810202	0.00871659	-0.831854
TMC4	0.852755	7.87788	3.48151	0.000810873	0.00871915	-0.83261
KCNAB2	0.716582	7.877	3.48124	0.000811578	0.00872209	-0.833405
FGF3	-1.1793	4.21943	-3.48088	0.000812515	0.00872751	-0.83446
ENPP1	-0.466153	11.111	-3.47878	0.000818073	0.00878254	-0.840691
ITGA4	0.850039	6.34022	3.47817	0.000819677	0.00879508	-0.842482
ARVCF	-0.757241	5.47292	-3.47678	0.000823387	0.00883019	-0.846609
PDK4	-0.830457	12.6946	-3.47514	0.000827759	0.00887237	-0.851449
CACNA1H	-1.47483	6.65828	-3.47334	0.000832581	0.00891525	-0.856757
MTSS1	-0.360452	13.3362	-3.47332	0.000832643	0.00891525	-0.856825
THBS1	0.909562	9.66618	3.47285	0.000833897	0.008921	-0.8582
CTDSP2	-0.252049	11.8628	-3.47279	0.000834064	0.008921	-0.858384
P3H1	0.246155	8.82249	3.47202	0.000836145	0.00893851	-0.860661
ASNS	0.599081	7.2592	3.47163	0.000837196	0.00894501	-0.861809
SLC7A6	0.505204	8.54041	3.46806	0.000846913	0.00904404	-0.872353
LINC01023	-0.682908	6.6698	-3.46783	0.000847554	0.00904611	-0.873045
IL7R	0.633391	8.86764	3.46706	0.000849655	0.00906374	-0.875307
C12orf66	-0.443418	8.81444	-3.46685	0.000850233	0.00906511	-0.875928
SIGLEC9	1.0264	4.62723	3.46593	0.000852769	0.00908263	-0.87865
IKBKG	0.349276	9.46448	3.46593	0.000852776	0.00908263	-0.878657
HK1	0.555287	8.97702	3.46517	0.00085486	0.00910002	-0.880887
ENPP5	1.13031	6.04403	3.46492	0.000855555	0.00910262	-0.88163
ZHX3	-0.41264	9.1957	-3.4647	0.000856168	0.00910434	-0.882283
CLDN10	1.0272	8.99729	3.46391	0.000858339	0.00912235	-0.884597
DNHD1	-0.484036	7.73827	-3.46376	0.000858766	0.00912235	-0.885052
THRB	-0.425616	11.117	-3.46357	0.000859296	0.00912318	-0.885616
SEC22C	0.320022	10.3755	3.46301	0.000860831	0.00913467	-0.887246
SERPINC1	-0.361768	15.2606	-3.46172	0.000864439	0.00916814	-0.891067
CR2	1.33016	4.10762	3.46044	0.000868023	0.00920132	-0.894847
UBTD2	0.216217	10.0363	3.46027	0.000868485	0.00920139	-0.895333
TRIB2	0.288175	9.80972	3.45942	0.000870877	0.00921932	-0.897845
GUCY1A1	0.378372	9.77235	3.45916	0.000871599	0.00921932	-0.898602
ACLY	0.492573	11.2423	3.45906	0.000871889	0.00921932	-0.898906
PTOV1	-0.237853	10.4426	-3.45902	0.000872006	0.00921932	-0.899028
LOC100507389	-0.806719	12.8814	-3.45874	0.000872787	0.00922276	-0.899847
ERLIN2	-0.238693	11.4745	-3.45816	0.000874425	0.0092324	-0.901559
MOGAT2	-0.400006	11.2484	-3.45809	0.000874615	0.0092324	-0.901758
DNM1	-1.21249	7.06951	-3.45783	0.00087535	0.00923269	-0.902525
PPID	-0.394677	11.6492	-3.45761	0.000875977	0.00923269	-0.903179
NANS	0.309723	10.3873	3.45759	0.000876015	0.00923269	-0.903219
MSL1	-0.248802	11.3829	-3.45734	0.000876727	0.00923538	-0.903961
RAB1A	0.176772	14.2496	3.45668	0.000878599	0.00925027	-0.905909
SELENOM	0.77699	8.48401	3.45635	0.000879535	0.00925529	-0.906881
PEBP1	-0.2485	14.9067	-3.45549	0.000881983	0.00927622	-0.90942
ANTXR1	0.696485	9.40489	3.45522	0.000882742	0.00927851	-0.910206
NUP42	0.341679	8.5374	3.45494	0.000883546	0.00927851	-0.911037
SGPL1	0.253372	11.1111	3.45469	0.000884259	0.00927851	-0.911774
C1orf216	0.394918	8.28782	3.45465	0.000884357	0.00927851	-0.911876
ANAPC7	0.238193	9.63782	3.45453	0.000884715	0.00927851	-0.912244
SERTAD1	0.3501	9.52815	3.45444	0.000884959	0.00927851	-0.912497
SPP1	1.34603	10.0987	3.45427	0.000885456	0.0092789	-0.91301
ALKBH7	-0.348297	12.0133	-3.45392	0.000886453	0.00928452	-0.914037
EPHB1	-0.99377	7.57098	-3.4532	0.000888518	0.0092942	-0.916162
MCOLN1	0.324268	9.67509	3.45317	0.000888593	0.0092942	-0.91624
MPP1	0.249752	10.695	3.45311	0.000888758	0.0092942	-0.916409
TKFC	-0.482574	10.7309	-3.45118	0.000894321	0.00934753	-0.922108
MPND	-0.365405	9.9654	-3.44907	0.000900405	0.00940625	-0.928299
PTMS	-0.39692	8.89908	-3.44697	0.000906514	0.00946181	-0.934473
TRIB1	-0.386264	12.1276	-3.44692	0.000906661	0.00946181	-0.934622
CDA	-0.621484	8.94373	-3.44651	0.000907871	0.00946954	-0.935839
RBM15	0.223774	10.3324	3.44608	0.000909131	0.00947779	-0.937106
SUGT1P3	-0.64455	6.1193	-3.44587	0.000909741	0.00947925	-0.937718
DAO	-0.453489	11.856	-3.44534	0.000911276	0.00949034	-0.939257
GAMT	-0.316772	12.3486	-3.445	0.000912292	0.00949603	-0.940275
USP3	0.202351	10.5991	3.44397	0.00091532	0.00951614	-0.9433
TUT7	-0.425893	11.0326	-3.44385	0.000915672	0.00951614	-0.943651
TLR4	0.427695	8.69184	3.44374	0.000915991	0.00951614	-0.943969
PPA1	0.308513	12.7978	3.44367	0.000916183	0.00951614	-0.944161
FGFR4	-0.387557	10.703	-3.44343	0.000916914	0.00951614	-0.944889
LRCH4	0.228414	8.98913	3.44338	0.000917054	0.00951614	-0.945028
ADH6	-0.442363	14.2196	-3.442	0.000921121	0.00955031	-0.949068
ECHDC2	-0.444201	13.6885	-3.44194	0.000921293	0.00955031	-0.949239
GPR137B	0.458082	10.2048	3.44085	0.000924527	0.00957422	-0.952438
SMARCA4	0.349843	9.85983	3.44085	0.000924548	0.00957422	-0.952458
FES	-0.441004	8.35927	-3.44063	0.000925198	0.00957604	-0.9531
GMNN	0.329311	10.8446	3.43975	0.000927812	0.00959817	-0.955676
DOK2	0.348445	8.68176	3.43958	0.000928323	0.00959853	-0.956178
THAP9	-0.327339	8.27019	-3.43914	0.000929631	0.00960714	-0.957464
AIG1	-0.266288	12.6491	-3.43875	0.000930817	0.00961447	-0.958627
PLIN5	-0.477311	11.5804	-3.4384	0.00093184	0.00962012	-0.95963
HDAC3	-0.210549	10.2841	-3.43671	0.000936916	0.00966758	-0.964589
WBP2	-0.327703	10.1975	-3.43501	0.000942063	0.00971572	-0.96959
EXPH5	-0.581954	9.06695	-3.4342	0.000944513	0.00973601	-0.97196
AOX1	-0.438587	14.675	-3.43346	0.000946757	0.00974921	-0.974126
BRI3BP	0.27181	10.014	3.43346	0.00094676	0.00974921	-0.974128
AKAP8	-0.277531	9.41743	-3.43316	0.000947654	0.00975344	-0.97499
C14orf180	-0.604768	7.37882	-3.43157	0.000952529	0.00979862	-0.979673
SLCO2A1	0.570786	7.82521	3.43126	0.000953471	0.00980331	-0.980575
TXNDC9	0.354289	11.2674	3.43092	0.000954516	0.00980906	-0.981575
CXCR3	1.15677	5.94861	3.43054	0.000955671	0.0098125	-0.982678
FAM241A	0.355969	9.56761	3.43048	0.000955848	0.0098125	-0.982848
FMC1	-0.373726	11.2317	-3.43033	0.000956309	0.0098125	-0.983288
ARID4A	-0.500713	9.48866	-3.43	0.000957327	0.009813	-0.984258
PNMA2	0.709526	7.78122	3.43	0.00095733	0.009813	-0.984262
NEK2	1.07141	6.68236	3.4291	0.000960093	0.00983336	-0.986892
ELF1	0.309227	10.394	3.42904	0.000960291	0.00983336	-0.98708
SLC28A1	-0.409784	9.13383	-3.42878	0.000961095	0.00983512	-0.987843
ELOVL5	0.372956	12.7637	3.42832	0.000962492	0.00983512	-0.989169
NUDT6	-0.27902	10.7719	-3.42827	0.000962656	0.00983512	-0.989324
ARHGAP10	-0.53899	9.68519	-3.4282	0.000962868	0.00983512	-0.989525
OSGIN2	0.438485	8.50244	3.42819	0.000962899	0.00983512	-0.989555
ANK2	0.625397	7.38572	3.42762	0.000964667	0.00984819	-0.991229
EMP1	0.949031	7.8391	3.42721	0.000965938	0.00985618	-0.99243
RAB11FIP3	-0.39207	9.9222	-3.42665	0.000967682	0.00986899	-0.994076
IFITM1	0.499248	13.2352	3.42599	0.000969716	0.00988474	-0.995992
APOF	-0.63554	12.9181	-3.42573	0.000970532	0.00988806	-0.996759
RCBTB1	0.2971	8.9848	3.42516	0.000972294	0.00990101	-0.998414
ELP5	-0.282706	10.2375	-3.42475	0.00097359	0.00990545	-0.99963
SPDL1	0.502575	7.54487	3.42471	0.000973711	0.00990545	-0.999744
WFIKKN1	-0.959601	6.32473	-3.42341	0.000977787	0.00994123	-1.00356
FIG4	0.250674	9.21292	3.42327	0.000978213	0.00994123	-1.00395

## Sheet: S3
Table S3. Differential expressed genes (HBeAg+ Hepatitis vs HBeAg- infection)
sym	logFC	AveExpr	t	P.Value	adj.P.Val	B
CELF2	1.36612	10.2539	8.10472	5.05501e-12	6.72497e-08	16.9724
SNX20	1.38666	7.84574	8.01233	7.66943e-12	6.72497e-08	16.5769
CCL19	3.48099	9.73109	7.95357	9.996e-12	6.72497e-08	16.3256
PTPRC	1.36573	11.1615	7.86586	1.484e-11	7.48788e-08	15.9507
BIRC3	1.97618	8.56743	7.77193	2.26453e-11	8.71369e-08	15.5496
DOCK8	1.23883	9.36691	7.74203	2.59041e-11	8.71369e-08	15.422
STAT1	1.25274	13.1808	7.65333	3.85839e-11	1.11248e-07	15.0438
FYB1	1.2406	9.54509	7.52542	6.8472e-11	1.72746e-07	14.4994
SLAMF7	2.05251	8.69169	7.44652	9.74715e-11	2.18585e-07	14.1641
PIK3CG	1.67122	7.86073	7.42029	1.09599e-10	2.21203e-07	14.0528
GIMAP4	1.07608	9.76725	7.35096	1.49383e-10	2.65428e-07	13.7588
JAK3	1.64355	8.13328	7.33866	1.57813e-10	2.65428e-07	13.7066
TAGAP	1.34474	8.34137	7.31771	1.73273e-10	2.69013e-07	13.6179
FGL2	0.847257	12.1485	7.22714	2.59407e-10	3.69424e-07	13.2348
TNFAIP3	0.98893	10.0502	7.21438	2.74556e-10	3.69424e-07	13.1809
SAMD9	1.34662	8.54898	7.16329	3.44582e-10	4.08205e-07	12.9652
PTPRE	0.979524	9.17271	7.1548	3.57832e-10	4.08205e-07	12.9294
EOMES	1.12743	8.80538	7.15092	3.64054e-10	4.08205e-07	12.913
GBP4	1.23034	8.94517	7.11141	4.33849e-10	4.46383e-07	12.7465
CCND2	1.3914	9.39288	7.10705	4.42336e-10	4.46383e-07	12.7281
MYBL1	1.33198	7.8015	7.06387	5.35665e-10	5.14825e-07	12.5463
ADCY7	0.955852	9.16435	7.05311	5.61829e-10	5.15427e-07	12.501
PTGER4	1.45125	10.0193	7.02005	6.50413e-10	5.70751e-07	12.362
WIPF1	1.12951	9.88814	7.00838	6.84888e-10	5.75962e-07	12.313
BTN3A3	1.1496	9.5588	6.97292	8.01183e-10	6.46811e-07	12.1641
GZMK	1.70562	9.54235	6.94985	8.87163e-10	6.88678e-07	12.0673
SLFN11	1.30208	7.67784	6.89288	1.14078e-09	8.27806e-07	11.8286
TRIM69	1.13216	10.0656	6.89136	1.14842e-09	8.27806e-07	11.8222
SAMD9L	1.36368	9.62006	6.84974	1.37957e-09	9.60133e-07	11.6481
LYZ	1.50683	12.4289	6.81	1.64322e-09	1.10551e-06	11.4821
ANKRD44	0.931811	9.33056	6.80243	1.69884e-09	1.10606e-06	11.4505
BTN3A2	1.0334	10.3301	6.79017	1.79287e-09	1.1308e-06	11.3993
LY75	1.40587	8.66851	6.74951	2.14342e-09	1.2419e-06	11.2298
ETS1	0.482292	11.707	6.74887	2.14947e-09	1.2419e-06	11.2271
MS4A1	2.00417	7.97251	6.745	2.18624e-09	1.2419e-06	11.211
TAP1	1.16794	10.3796	6.73705	2.26386e-09	1.2419e-06	11.1779
GLS	1.21009	9.20461	6.73576	2.27668e-09	1.2419e-06	11.1726
MAP3K1	0.621884	11.0163	6.70821	2.56898e-09	1.36447e-06	11.0579
LCP2	0.95792	9.65345	6.69041	2.77738e-09	1.43733e-06	10.9839
CALHM6	1.63408	11.4756	6.66352	3.12428e-09	1.54154e-06	10.8721
NCKAP1L	0.84886	9.24129	6.66299	3.13151e-09	1.54154e-06	10.87
FCMR	1.76939	7.55012	6.646	3.37307e-09	1.62092e-06	10.7994
TRAF5	1.28293	8.22192	6.63476	3.543e-09	1.66299e-06	10.7528
TLR8	1.39047	9.06908	6.6208	3.7657e-09	1.72735e-06	10.6949
CYBB	1.10613	11.3044	6.5955	4.20562e-09	1.88627e-06	10.59
SAMSN1	1.11892	10.2711	6.5843	4.41617e-09	1.92058e-06	10.5437
KCTD12	1.09341	10.8678	6.57899	4.51971e-09	1.92058e-06	10.5217
ALOX5	1.08904	8.86237	6.57657	4.5676e-09	1.92058e-06	10.5117
CD274	0.999708	8.45926	6.56141	4.87967e-09	2.00993e-06	10.449
PTPN22	1.73285	7.60203	6.5566	4.98302e-09	2.01144e-06	10.4291
PPP1R16B	1.23067	7.65048	6.54984	5.13193e-09	2.03094e-06	10.4011
DCK	0.925667	9.20184	6.53483	5.47862e-09	2.12644e-06	10.3391
ITK	1.27012	8.50806	6.51098	6.07763e-09	2.18495e-06	10.2406
CXCL9	2.63691	11.6694	6.5094	6.11951e-09	2.18495e-06	10.2341
PSMB8-AS1	0.922649	9.62144	6.5092	6.12481e-09	2.18495e-06	10.2333
TNFSF13B	1.167	10.6112	6.5084	6.1462e-09	2.18495e-06	10.23
ARHGAP30	1.08792	8.82674	6.50749	6.17066e-09	2.18495e-06	10.2262
CD27	1.40795	8.18294	6.49695	6.46e-09	2.24797e-06	10.1827
ST8SIA4	1.04334	8.64249	6.46968	7.27227e-09	2.4635e-06	10.0704
MLKL	0.736813	8.98098	6.46587	7.39378e-09	2.4635e-06	10.0546
DDX60	1.04191	10.3708	6.46392	7.45639e-09	2.4635e-06	10.0466
CSF2RB	1.08356	9.25383	6.46051	7.56762e-09	2.4635e-06	10.0326
CXCL10	2.72881	11.7472	6.42175	8.95274e-09	2.84353e-06	9.8731
TRAC	1.43476	9.30486	6.41892	9.06322e-09	2.84353e-06	9.86147
RIPOR2	0.920233	8.06712	6.41653	9.15768e-09	2.84353e-06	9.85163
IFI16	0.986166	10.5622	6.40609	9.58139e-09	2.91132e-06	9.80872
IQGAP1	0.828271	10.9829	6.40409	9.66449e-09	2.91132e-06	9.80053
WARS	1.14777	10.4553	6.39068	1.02421e-08	3.03994e-06	9.74546
ARL4C	0.90447	9.8789	6.35982	1.1704e-08	3.33421e-06	9.61888
FCRL3	1.5185	8.24591	6.35978	1.17065e-08	3.33421e-06	9.61868
SH2D1A	1.1699	7.72196	6.35933	1.17291e-08	3.33421e-06	9.61685
SAMHD1	0.9449	11.2803	6.35453	1.19749e-08	3.3568e-06	9.59717
TAP2	1.19161	9.7146	6.35076	1.21716e-08	3.3652e-06	9.58172
CCR2	1.38155	8.58181	6.34417	1.2523e-08	3.41556e-06	9.55472
HLA-F	0.896278	13.5232	6.31152	1.44175e-08	3.87986e-06	9.42109
PLA2G4A	0.910259	7.42408	6.30598	1.47659e-08	3.92133e-06	9.39844
C16orf54	1.51782	7.59629	6.29769	1.53031e-08	4.01121e-06	9.36455
IL10RA	0.844624	10.7061	6.27294	1.70241e-08	4.40508e-06	9.26348
STK17B	1.25853	9.27667	6.2512	1.86932e-08	4.77576e-06	9.17477
RUNX2	1.36716	7.66908	6.24512	1.91877e-08	4.84082e-06	9.15001
RAC2	1.28699	10.4026	6.19948	2.33421e-08	5.81623e-06	8.96416
RASGRP1	1.52346	8.1151	6.18685	2.46407e-08	6.00017e-06	8.91282
SP110	0.663924	9.88538	6.18652	2.46749e-08	6.00017e-06	8.91151
CD3D	1.36349	9.34668	6.16067	2.75648e-08	6.61351e-06	8.8065
EPSTI1	1.45439	10.5179	6.15227	2.85732e-08	6.61351e-06	8.77244
NDC80	1.86788	6.96656	6.15191	2.86175e-08	6.61351e-06	8.77097
GUSBP11	1.34214	11.5798	6.15163	2.8652e-08	6.61351e-06	8.76983
GPR18	1.31361	8.14411	6.15013	2.88356e-08	6.61351e-06	8.76377
GPD2	0.916577	8.48253	6.14603	2.93463e-08	6.65501e-06	8.74713
RTN1	1.24541	7.67201	6.12947	3.15e-08	7.06404e-06	8.67999
LILRB3	0.978857	8.29011	6.11936	3.28901e-08	7.29473e-06	8.63905
CXCR4	1.55998	8.75767	6.10886	3.43985e-08	7.54637e-06	8.59654
MR1	0.672386	9.23971	6.09188	3.69825e-08	8.02599e-06	8.52789
CD247	0.900159	8.58594	6.07541	3.96734e-08	8.51838e-06	8.46131
LOXL1	2.35628	6.86185	6.06974	4.06429e-08	8.55117e-06	8.43843
CTSS	1.04937	12.2764	6.06957	4.06735e-08	8.55117e-06	8.43772
CBL	0.631142	9.384	6.06444	4.15724e-08	8.57942e-06	8.417
SPR	-0.459237	11.1991	-6.06395	4.1658e-08	8.57942e-06	8.41505
FAM111A	0.681233	10.6274	6.05817	4.26968e-08	8.70454e-06	8.39171
CD69	1.43945	7.60929	6.0514	4.39451e-08	8.782e-06	8.36439
LPAR5	0.90124	7.84922	6.05139	4.3947e-08	8.782e-06	8.36435
LGALS2	2.1273	7.08403	6.00711	5.30479e-08	1.04077e-05	8.18599
CCL18	2.55904	8.3094	6.00682	5.31138e-08	1.04077e-05	8.18482
CD84	0.941605	10.0284	6.00363	5.38397e-08	1.04485e-05	8.17196
CCL4	1.513	9.73824	5.99528	5.57818e-08	1.07223e-05	8.13838
GNPTAB	0.728372	9.79395	5.99241	5.64649e-08	1.07512e-05	8.12684
CD74	1.10243	13.1886	5.98282	5.88088e-08	1.10929e-05	8.08831
PLXNC1	1.32404	8.75208	5.97851	5.98918e-08	1.11926e-05	8.07102
AMPD3	1.06743	8.28943	5.96877	6.24179e-08	1.15576e-05	8.03188
TM6SF2	-0.906074	9.76744	-5.96476	6.34872e-08	1.16487e-05	8.01578
MARCH1	1.0865	8.93135	5.95143	6.71732e-08	1.2214e-05	7.96232
IFIH1	0.851476	10.2305	5.94523	6.89574e-08	1.22461e-05	7.93748
DRAM1	0.80276	9.67555	5.94513	6.89872e-08	1.22461e-05	7.93707
IFRD2	-0.479638	10.6847	-5.94451	6.917e-08	1.22461e-05	7.93457
OGFRL1	0.813766	10.0401	5.94123	7.01354e-08	1.23091e-05	7.92144
CD72	1.69868	7.94581	5.93846	7.09617e-08	1.23282e-05	7.91034
MSN	0.943914	11.5366	5.93544	7.18749e-08	1.23282e-05	7.89823
HLA-J	0.76552	12.2005	5.93477	7.20767e-08	1.23282e-05	7.89557
TRAF3IP3	1.17183	8.44489	5.93159	7.30544e-08	1.23904e-05	7.88281
VPS13C	0.654626	11.464	5.92953	7.36929e-08	1.23945e-05	7.87456
ECHS1	-0.502444	14.6872	-5.92427	7.53483e-08	1.25682e-05	7.85352
SERPINB9	1.07014	10.4454	5.91256	7.91722e-08	1.30978e-05	7.80663
STK10	0.741517	8.93879	5.91037	7.99081e-08	1.31121e-05	7.79787
ARHGAP25	0.795767	8.79916	5.9039	8.21186e-08	1.33661e-05	7.77202
EVI2B	0.845549	10.0381	5.89779	8.42643e-08	1.36056e-05	7.74759
ARHGAP9	1.09172	9.73613	5.89478	8.53403e-08	1.367e-05	7.73557
SLC39A10	0.829259	8.77819	5.83295	1.10725e-07	1.75966e-05	7.48897
GBP5	1.52535	8.15192	5.83084	1.11712e-07	1.76147e-05	7.48056
MYO5A	0.894588	8.34237	5.81264	1.20587e-07	1.88582e-05	7.40818
FCGR1B	1.9119	8.21367	5.81091	1.21467e-07	1.88582e-05	7.4013
LAT	0.81397	7.91503	5.80797	1.22972e-07	1.89462e-05	7.38964
FPR3	1.08851	9.70161	5.80292	1.25606e-07	1.92054e-05	7.36957
SP100	0.570621	10.7302	5.78832	1.33542e-07	2.02019e-05	7.31158
PDE7A	0.901402	8.18538	5.78728	1.34126e-07	2.02019e-05	7.30745
ATP2A3	1.84494	7.65351	5.77921	1.38739e-07	2.06955e-05	7.27543
CD86	1.21827	9.26104	5.77798	1.39453e-07	2.06955e-05	7.27057
PIK3CD	0.998911	9.33651	5.77523	1.41071e-07	2.0771e-05	7.25966
GAB3	1.19444	7.4044	5.77363	1.42021e-07	2.0771e-05	7.2533
CD53	0.882865	11.1201	5.76728	1.45848e-07	2.11773e-05	7.22813
GNB4	0.73939	10.9421	5.74782	1.58214e-07	2.28087e-05	7.1511
OAS3	1.28977	9.74618	5.74186	1.62206e-07	2.3146e-05	7.12752
CD44	0.949395	11.3004	5.7396	1.63747e-07	2.3146e-05	7.11857
CARD8-AS1	0.870965	8.90836	5.73924	1.63993e-07	2.3146e-05	7.11714
LILRB1	1.28919	8.16887	5.73615	1.66126e-07	2.32841e-05	7.10492
HELLS	1.52176	7.18261	5.73432	1.67399e-07	2.33007e-05	7.09769
RNF213	0.916289	10.3484	5.72904	1.71132e-07	2.36573e-05	7.07682
PRF1	0.982455	9.37609	5.71668	1.80196e-07	2.47408e-05	7.02798
RAPGEF6	0.635583	10.1384	5.71202	1.83732e-07	2.50558e-05	7.00959
MAML2	0.802929	8.66148	5.70074	1.92586e-07	2.6087e-05	6.96505
IPCEF1	0.867208	7.9999	5.69911	1.93898e-07	2.60896e-05	6.95863
EPB41L3	0.939644	8.70221	5.69184	1.99858e-07	2.65399e-05	6.92998
SLAMF8	1.76801	7.72386	5.69183	1.99875e-07	2.65399e-05	6.9299
DOCK10	1.10546	8.96598	5.67544	2.13987e-07	2.82282e-05	6.86535
NLRC5	1.12905	9.22523	5.67076	2.18198e-07	2.83794e-05	6.84691
STK39	1.07147	7.47816	5.66921	2.19605e-07	2.83794e-05	6.84083
HLA-DRA	0.965936	13.9958	5.66878	2.19999e-07	2.83794e-05	6.83913
COTL1	0.925369	9.88611	5.66795	2.20759e-07	2.83794e-05	6.83587
CYTIP	1.06347	8.31979	5.66116	2.27088e-07	2.90083e-05	6.80913
CYSLTR1	0.820817	8.07165	5.64806	2.39794e-07	3.04388e-05	6.75763
PLSCR1	0.704117	11.6383	5.63752	2.50526e-07	3.14728e-05	6.71621
GIMAP6	0.568275	10.5206	5.637	2.51059e-07	3.14728e-05	6.7142
IL32	1.61342	10.3676	5.63292	2.55349e-07	3.18131e-05	6.69817
LGALS3BP	1.13249	11.5058	5.62768	2.6097e-07	3.22769e-05	6.67758
OCIAD2	-0.664397	12.3812	-5.62638	2.62373e-07	3.22769e-05	6.67251
MS4A7	0.817224	11.9338	5.62501	2.6387e-07	3.22769e-05	6.66713
APOL3	1.35682	10.4106	5.61959	2.69867e-07	3.28117e-05	6.64587
BCL2	0.818426	8.55561	5.60648	2.84944e-07	3.43174e-05	6.59445
EGR2	1.89498	7.00415	5.60588	2.85652e-07	3.43174e-05	6.59211
FMNL2	0.738132	10.352	5.5918	3.02798e-07	3.6162e-05	6.53698
IGLC1	1.90258	13.3574	5.58983	3.05271e-07	3.62429e-05	6.52929
HCP5	1.21112	8.91502	5.58467	3.1187e-07	3.62999e-05	6.50906
SEL1L3	1.14748	10.4935	5.58423	3.12436e-07	3.62999e-05	6.50735
CD48	1.03864	10.4142	5.58372	3.13093e-07	3.62999e-05	6.50536
PCED1B	1.62948	7.84563	5.58188	3.15486e-07	3.62999e-05	6.49816
FUT8	1.13598	7.59068	5.58164	3.15796e-07	3.62999e-05	6.49723
PRKCB	0.859883	9.28313	5.58107	3.16543e-07	3.62999e-05	6.495
ABR	0.669681	9.18289	5.57913	3.19099e-07	3.63863e-05	6.4874
WSB1	0.487395	12.2915	5.57343	3.26704e-07	3.67913e-05	6.46512
ZEB2	0.665228	9.30277	5.57306	3.27206e-07	3.67913e-05	6.46367
IGLL3P	1.70581	9.8238	5.57238	3.2812e-07	3.67913e-05	6.46103
TNFAIP2	0.952592	10.1823	5.56979	3.31649e-07	3.69816e-05	6.45092
DOCK2	0.85302	8.93582	5.56789	3.34261e-07	3.70681e-05	6.4435
APOBEC3G	1.08214	9.23065	5.566	3.36882e-07	3.71546e-05	6.43612
LILRB2	0.817719	9.13165	5.55926	3.46406e-07	3.79973e-05	6.40976
PIGR	1.09579	12.0694	5.5518	3.57239e-07	3.89738e-05	6.38064
CRLF3	0.577076	10.2216	5.54176	3.72343e-07	4.04032e-05	6.34149
IKBKB	0.486882	10.3569	5.53568	3.81796e-07	4.12074e-05	6.31779
IL27RA	1.38766	7.50703	5.52504	3.98916e-07	4.2581e-05	6.27632
NCEH1	1.05298	8.66547	5.52413	4.00406e-07	4.2581e-05	6.2728
ABCC1	0.980412	8.75841	5.52386	4.00852e-07	4.2581e-05	6.27175
ZNF430	1.00881	7.39382	5.51847	4.0985e-07	4.3186e-05	6.25076
ELF4	0.984292	8.01656	5.51789	4.10827e-07	4.3186e-05	6.24851
NLRC3	0.682058	8.78922	5.51373	4.17929e-07	4.35939e-05	6.23231
PCBD1	-0.725644	11.9946	-5.51309	4.19026e-07	4.35939e-05	6.22983
NIBAN1	1.27078	8.70334	5.50588	4.31638e-07	4.46757e-05	6.20181
CCR5	1.11886	8.67409	5.4981	4.4568e-07	4.58937e-05	6.17155
LAPTM5	0.900346	12.4881	5.49316	4.54823e-07	4.63241e-05	6.15236
ARHGAP45	1.12841	8.6232	5.49253	4.56e-07	4.63241e-05	6.14991
TRIM22	0.968419	12.1772	5.49157	4.57803e-07	4.63241e-05	6.14618
AGT	-0.592252	14.9882	-5.48987	4.61009e-07	4.63241e-05	6.13959
GZMA	1.35306	9.31653	5.4897	4.61336e-07	4.63241e-05	6.13892
MCUB	0.767461	8.56059	5.48773	4.65096e-07	4.64705e-05	6.13125
ARHGEF2	0.696717	9.44823	5.48363	4.72988e-07	4.68547e-05	6.11535
ATP8B4	0.769958	7.92877	5.48332	4.73585e-07	4.68547e-05	6.11415
CXCL11	2.35242	8.17769	5.48162	4.76915e-07	4.6954e-05	6.10753
SPATA5	0.624152	7.34367	5.46864	5.03002e-07	4.92819e-05	6.05721
FGR	0.871318	8.70325	5.45904	5.23214e-07	5.10146e-05	6.01998
UPB1	-0.834431	13.2204	-5.4533	5.35653e-07	5.19763e-05	5.99778
S100A11	1.08801	9.92917	5.45103	5.4066e-07	5.22112e-05	5.98899
CLEC7A	1.1193	9.29392	5.44678	5.50165e-07	5.28761e-05	5.97252
PEX16	-0.343558	11.0603	-5.43355	5.80792e-07	5.55551e-05	5.92134
PLPBP	-0.384202	12.1948	-5.43059	5.87869e-07	5.57132e-05	5.9099
CMPK2	1.18707	10.5571	5.43055	5.87966e-07	5.57132e-05	5.90974
FAM102B	0.636913	9.55155	5.429	5.91701e-07	5.58051e-05	5.90376
SASH3	0.860087	8.78313	5.42587	5.99321e-07	5.60983e-05	5.89167
ADA2	1.24538	10.9599	5.42494	6.0161e-07	5.60983e-05	5.88807
DPT	1.54134	8.591	5.42432	6.03147e-07	5.60983e-05	5.88566
CD180	0.713202	8.34509	5.42026	6.13243e-07	5.67756e-05	5.86998
MNDA	0.842666	9.26307	5.41364	6.30054e-07	5.80656e-05	5.84443
RASGEF1A	1.72732	6.36331	5.40689	6.47655e-07	5.94165e-05	5.81841
CPB2	-0.622581	15.291	-5.40228	6.59978e-07	6.02731e-05	5.8006
TOX	1.24102	7.28529	5.40062	6.64467e-07	6.04084e-05	5.7942
CASP1	0.796957	10.8461	5.39952	6.67447e-07	6.04084e-05	5.78998
THEMIS2	0.722566	8.89606	5.39832	6.70726e-07	6.04342e-05	5.78535
ADAM10	0.49006	11.8587	5.39502	6.79832e-07	6.09825e-05	5.77261
PLEK	0.991998	9.65022	5.39108	6.90845e-07	6.13024e-05	5.75743
DMXL2	0.725708	10.6399	5.39088	6.91415e-07	6.13024e-05	5.75666
ITM2A	1.44133	9.74064	5.39001	6.93872e-07	6.13024e-05	5.75331
PPP1R18	0.72708	10.1293	5.3889	6.9702e-07	6.13024e-05	5.74903
IFI44L	1.48422	10.0501	5.38835	6.98585e-07	6.13024e-05	5.74691
EVI2A	1.13989	9.09368	5.3863	7.04431e-07	6.15478e-05	5.73904
FUT4	1.2528	7.52503	5.385	7.08198e-07	6.16102e-05	5.734
SLA	0.853967	9.92494	5.38253	7.15363e-07	6.1813e-05	5.7245
GBP3	1.48488	11.1615	5.38208	7.16655e-07	6.1813e-05	5.72279
DOCK11	0.91741	9.08745	5.36825	7.58213e-07	6.51192e-05	5.66956
MICAL1	1.69822	7.16639	5.36112	7.80531e-07	6.65178e-05	5.64217
PARVG	0.714578	8.98897	5.36086	7.81381e-07	6.65178e-05	5.64114
SLC7A1	1.1572	8.21589	5.35912	7.86904e-07	6.65178e-05	5.63449
CASP2	0.546471	10.469	5.35888	7.8768e-07	6.65178e-05	5.63356
CCL5	1.38372	10.8315	5.35728	7.92827e-07	6.66735e-05	5.62741
RRM2	2.01955	8.81733	5.34155	8.45188e-07	7.07819e-05	5.56703
MYOF	0.841749	8.89285	5.33997	8.50653e-07	7.09451e-05	5.56094
CYB5D2	-0.505544	10.3349	-5.3388	8.54694e-07	7.09888e-05	5.55647
IL4I1	1.52906	6.76266	5.33177	8.79447e-07	7.27454e-05	5.52952
ZAP70	1.36918	7.28518	5.33028	8.8478e-07	7.28878e-05	5.52381
TMEM256	-0.663084	11.9404	-5.32647	8.98567e-07	7.37227e-05	5.50921
RAB8B	0.701478	10.5927	5.31545	9.39682e-07	7.67838e-05	5.46698
SELL	1.124	9.04455	5.31307	9.48793e-07	7.72157e-05	5.45787
CHST11	0.866294	8.32265	5.31055	9.58511e-07	7.76933e-05	5.44825
TCF4	0.652771	11.1826	5.30693	9.72708e-07	7.83339e-05	5.43437
INPP5D	0.845505	8.7659	5.30656	9.74176e-07	7.83339e-05	5.43295
FNBP1	0.609513	10.7905	5.29489	1.02133e-06	8.17996e-05	5.38834
FCN1	1.42128	8.05641	5.29316	1.02849e-06	8.20478e-05	5.38174
LINC01831	-1.19965	9.42793	-5.2872	1.05361e-06	8.37208e-05	5.35897
MVP	1.25338	8.83749	5.2837	1.06864e-06	8.45821e-05	5.3456
MGAT5	0.766456	8.7466	5.28223	1.075e-06	8.47532e-05	5.34
TRBC1	0.950111	10.5641	5.28041	1.08295e-06	8.49146e-05	5.33305
METTL22	-0.515027	8.75805	-5.27983	1.08547e-06	8.49146e-05	5.33086
OAS2	1.13639	9.65795	5.26822	1.13764e-06	8.86523e-05	5.28656
ASPHD2	1.49775	6.51099	5.2668	1.14419e-06	8.88201e-05	5.28114
HAVCR2	0.81533	9.3354	5.25652	1.1927e-06	9.22306e-05	5.24197
IGLV1-44	2.02677	7.51721	5.25439	1.20297e-06	9.26699e-05	5.23388
LCP1	0.777797	10.9132	5.24101	1.2697e-06	9.74389e-05	5.18294
ASPM	1.6687	7.94125	5.23738	1.28841e-06	9.83986e-05	5.16915
LCN2	1.31326	7.54069	5.2367	1.29196e-06	9.83986e-05	5.16655
GIMAP7	0.687201	9.54938	5.23337	1.30938e-06	9.93504e-05	5.15392
PIK3R3	0.694372	9.23468	5.23017	1.32639e-06	0.000100264	5.14174
PAG1	0.947173	9.58593	5.22648	1.34622e-06	0.000101383	5.12774
GBP2	0.758834	9.76193	5.2238	1.36083e-06	0.000101944	5.11756
TRPV2	1.10515	7.81084	5.22294	1.36556e-06	0.000101944	5.11429
CD2	1.15886	9.08842	5.22235	1.36881e-06	0.000101944	5.11205
FLI1	0.920655	8.71395	5.21779	1.39418e-06	0.000103451	5.09472
GRHPR	-0.629317	14.3022	-5.21289	1.42192e-06	0.000105123	5.07614
ITGB2	1.08301	10.3323	5.21051	1.43561e-06	0.000105748	5.0671
BCL11B	0.98178	7.36596	5.19902	1.50348e-06	0.000110344	5.02354
COL1A1	1.55428	11.9711	5.19492	1.52838e-06	0.000111766	5.00805
KNL1	0.857996	9.33618	5.1915	1.54956e-06	0.000112905	4.99507
IL7R	1.1554	8.86764	5.19014	1.558e-06	0.000113112	4.98995
MBOAT1	0.805322	8.83945	5.18879	1.56649e-06	0.000113321	4.98482
LCK	1.11012	8.99635	5.17719	1.64113e-06	0.000118296	4.94094
SLC8A1	0.748954	8.58488	5.17063	1.68488e-06	0.000120807	4.91613
HACL1	-0.506407	11.5527	-5.17018	1.68793e-06	0.000120807	4.91442
C1QC	0.931789	12.6909	5.16722	1.70805e-06	0.000121815	4.90325
OVGP1	-0.81611	9.16749	-5.16565	1.71879e-06	0.000122149	4.89734
PSMB9	0.988757	11.7333	5.16179	1.7456e-06	0.000123276	4.88275
SGK1	0.711921	11.8864	5.16161	1.74687e-06	0.000123276	4.88207
C15orf48	2.12964	7.30367	5.16008	1.75757e-06	0.0001236	4.87631
ATP11A	0.80542	10.5355	5.15686	1.78037e-06	0.000124768	4.86416
GATD3A	-0.434017	12.9306	-5.14774	1.84659e-06	0.000128646	4.82973
PLAUR	1.25555	7.71186	5.14749	1.84845e-06	0.000128646	4.82878
HSH2D	1.74166	5.85029	5.13896	1.91255e-06	0.00013265	4.79665
INPP4A	0.746963	9.79858	5.13235	1.96376e-06	0.000135446	4.77174
TBC1D10C	1.19764	8.22854	5.13203	1.9663e-06	0.000135446	4.77053
IKZF3	1.71175	7.33442	5.12762	2.0012e-06	0.000137382	4.75394
LYN	0.643774	10.3537	5.12621	2.01254e-06	0.000137692	4.74862
CCL21	1.95705	9.29906	5.12316	2.03714e-06	0.000138904	4.73717
PVRIG	0.945273	7.92876	5.11743	2.08431e-06	0.00014119	4.71559
EZH2	0.950165	7.70126	5.11738	2.08466e-06	0.00014119	4.71544
POU2AF1	1.56014	7.69985	5.10675	2.17494e-06	0.000146812	4.67549
ACP5	1.0618	9.68012	5.09698	2.26129e-06	0.000151814	4.6388
HINT1	-0.364851	14.6428	-5.09667	2.26408e-06	0.000151814	4.63764
HMGCL	-0.441631	12.5587	-5.09547	2.27494e-06	0.000152037	4.63313
PTBP3	0.485352	11.0917	5.09319	2.29564e-06	0.000152914	4.6246
LEF1	1.54176	7.00406	5.09105	2.31529e-06	0.000153715	4.61657
RNASE6	1.03262	10.094	5.08898	2.33446e-06	0.000154378	4.6088
FXYD1	-0.869921	12.4487	-5.08833	2.34056e-06	0.000154378	4.60634
RAMP1	-0.81221	10.1403	-5.08746	2.34861e-06	0.000154404	4.6031
CENPE	2.07642	5.87646	5.08615	2.3609e-06	0.000154708	4.59819
CLU	-0.476669	15.0096	-5.08358	2.38516e-06	0.000155792	4.58855
LPXN	0.623741	10.0892	5.07519	2.46607e-06	0.000160557	4.55713
SLFN13	1.70759	6.49409	5.07276	2.49007e-06	0.000161444	4.54801
ABCG1	0.611458	9.58094	5.07219	2.49569e-06	0.000161444	4.54588
FGD2	0.786316	10.7099	5.07029	2.5146e-06	0.000162147	4.53877
ACTN1	0.547823	12.3151	5.06879	2.52959e-06	0.000162595	4.53317
IGLJ3	1.68515	8.37947	5.06654	2.55237e-06	0.000163092	4.52473
AXL	0.665627	11.6218	5.06595	2.55835e-06	0.000163092	4.52252
DGKH	1.25096	8.01447	5.06563	2.56157e-06	0.000163092	4.52134
SLC27A5	-0.884798	13.8674	-5.06257	2.59285e-06	0.000164078	4.50991
AEBP1	1.6504	9.25403	5.06253	2.59332e-06	0.000164078	4.50974
PDP1	0.938568	9.455	5.05838	2.63639e-06	0.000166282	4.49422
BTG2	0.916544	9.06359	5.05406	2.68199e-06	0.00016812	4.47807
MDFIC	0.559102	10.9676	5.05378	2.68492e-06	0.00016812	4.47704
TMC8	0.816867	8.9573	5.05326	2.69053e-06	0.00016812	4.47508
SELPLG	0.732991	9.03801	5.04894	2.737e-06	0.000170497	4.45895
SLC26A2	0.717255	9.5424	5.04813	2.74578e-06	0.000170517	4.45593
XCL1	1.51988	8.45223	5.03739	2.86519e-06	0.000177387	4.41584
ADK	-0.46794	12.6062	-5.03621	2.87866e-06	0.000177676	4.41142
RAP2B	0.683501	11.3517	5.03118	2.93658e-06	0.000180698	4.39266
BUB1B	1.69309	7.04908	5.02645	2.9921e-06	0.000183555	4.37503
MTHFD2	1.14972	8.73785	5.02371	3.02469e-06	0.000184578	4.36483
IRF1	0.715441	9.98179	5.02351	3.02706e-06	0.000184578	4.36409
IL2RB	0.818999	9.62934	5.01531	3.12689e-06	0.000189634	4.33354
DHRS12	-0.477312	9.78082	-5.01515	3.12878e-06	0.000189634	4.33297
ITGAL	0.762758	9.70394	5.01297	3.15594e-06	0.000190708	4.32483
ANXA5	0.810878	12.1969	5.01139	3.17562e-06	0.000191324	4.31898
RFX3	0.781722	7.09325	5.00892	3.20679e-06	0.000192542	4.30979
PGRMC1	-0.443298	14.6006	-5.00828	3.21492e-06	0.000192542	4.3074
CD163	0.704777	12.674	5.00721	3.22858e-06	0.000192648	4.30341
SLC22A1	-0.842737	14.3128	-5.00665	3.23577e-06	0.000192648	4.30132
GPR171	1.2151	7.27635	5.0046	3.26205e-06	0.000193641	4.2937
ASB2	2.64368	5.73272	5.0022	3.29309e-06	0.000194911	4.28479
PAQR8	1.02889	8.29142	5.00143	3.30317e-06	0.000194935	4.28191
ARHGEF3	0.914806	8.94311	4.99737	3.35651e-06	0.000196858	4.26683
RASSF4	0.859171	10.6571	4.99631	3.37063e-06	0.000196858	4.26288
LGALS3	1.39814	11.4693	4.996	3.37475e-06	0.000196858	4.26173
SLC38A1	1.34188	8.99811	4.996	3.37476e-06	0.000196858	4.26173
HAO1	-0.599902	13.9139	-4.99253	3.42118e-06	0.000198489	4.24887
ZFYVE21	-0.446876	10.9154	-4.99244	3.42239e-06	0.000198489	4.24853
NUSAP1	1.18402	9.0296	4.98933	3.46463e-06	0.000200363	4.23699
SLC18B1	0.532862	9.75436	4.9871	3.49525e-06	0.000201556	4.22871
STON2	0.554082	9.33085	4.98564	3.51542e-06	0.000202091	4.22329
RGS10	0.968341	8.98075	4.98499	3.52454e-06	0.000202091	4.22085
METTL7A	-0.421352	15.0724	-4.97827	3.61904e-06	0.000206921	4.19595
KIF2A	0.731148	8.47757	4.97541	3.66009e-06	0.000208398	4.18533
TNFAIP8	0.946532	9.75172	4.97503	3.66553e-06	0.000208398	4.18394
FAM78A	0.984643	8.38783	4.96456	3.8198e-06	0.000215713	4.14514
EMILIN2	1.29888	7.60988	4.96429	3.8239e-06	0.000215713	4.14413
KLHL6	0.923888	7.6986	4.96413	3.82626e-06	0.000215713	4.14355
P2RY14	1.03899	7.46321	4.96088	3.87562e-06	0.000217888	4.13149
SPRYD4	-0.509719	11.2073	-4.95853	3.91155e-06	0.000219297	4.12281
ZNF107	1.33814	7.17014	4.95716	3.93277e-06	0.000219367	4.11771
BAZ1A	0.54383	9.97448	4.95704	3.93454e-06	0.000219367	4.11729
HLA-DMA	1.02702	11.2361	4.95282	4.00043e-06	0.000222426	4.10166
SPRED1	0.618596	8.65695	4.95059	4.03562e-06	0.000223253	4.09342
TLR3	0.782626	9.3629	4.95048	4.03743e-06	0.000223253	4.093
SDC3	0.687305	10.0976	4.94798	4.07721e-06	0.000224837	4.08378
BIN2	1.51819	7.65251	4.94408	4.1401e-06	0.000227381	4.06937
TNFRSF17	2.35544	6.13862	4.94373	4.14588e-06	0.000227381	4.06806
SLC2A3	0.87378	7.72572	4.94034	4.2014e-06	0.000229802	4.05555
CD38	1.32477	8.41405	4.93941	4.21681e-06	0.000230021	4.0521
MSANTD4	0.648998	9.60059	4.93751	4.24835e-06	0.000231117	4.04509
SMCR8	0.447849	10.5925	4.93438	4.30092e-06	0.000233348	4.03352
MAX	0.32503	11.519	4.93254	4.332e-06	0.000234404	4.02675
TRIM14	0.617688	11.2707	4.92914	4.39027e-06	0.000236922	4.01418
C1orf162	0.725253	10.051	4.92746	4.4193e-06	0.000237271	4.00798
PSMB8	0.714972	11.524	4.9274	4.42025e-06	0.000237271	4.00778
RAD51AP1	1.30888	7.6322	4.9252	4.45857e-06	0.000238492	3.99966
PLAGL1	0.85288	8.36677	4.92474	4.46662e-06	0.000238492	3.99796
ANKRD22	1.24621	7.5553	4.9226	4.50418e-06	0.000239508	3.99009
PPT1	0.695479	12.0252	4.92231	4.50938e-06	0.000239508	3.989
OSBPL3	0.982551	7.45386	4.92094	4.5336e-06	0.000240162	3.98396
GIMAP1	0.63154	8.94484	4.91798	4.58654e-06	0.00024233	3.97304
NOD2	1.01294	7.08666	4.91098	4.71397e-06	0.000247393	3.94727
SLC10A1	-0.672498	14.6176	-4.91048	4.72321e-06	0.000247393	3.94542
PHYH	-0.45688	14.8552	-4.91005	4.73115e-06	0.000247393	3.94385
CTLA4	1.93169	5.76898	4.91004	4.7314e-06	0.000247393	3.9438
IFI27	1.3661	12.3572	4.90799	4.76946e-06	0.000248739	3.93626
LDHD	-0.498587	10.1644	-4.90501	4.82548e-06	0.000251012	3.92528
PIK3R5	1.20378	7.92486	4.9031	4.86165e-06	0.000252243	3.91826
C5AR1	0.934838	7.3253	4.90123	4.89731e-06	0.000252935	3.91138
SYNPO	0.707693	10.5233	4.90109	4.90004e-06	0.000252935	3.91086
MCEE	-0.528791	11.0111	-4.89949	4.93085e-06	0.000253473	3.90496
UBB	-0.406787	15.585	-4.89924	4.93559e-06	0.000253473	3.90406
AOAH	0.661726	8.76681	4.89693	4.98053e-06	0.000255132	3.89554
IFI6	1.67904	11.5678	4.89323	5.05293e-06	0.000258185	3.88197
FRMD8	0.513865	9.51854	4.88794	5.15857e-06	0.000262918	3.86251
HECTD2	0.688778	8.97546	4.88661	5.18547e-06	0.000263623	3.85762
SRGN	0.82427	13.26	4.88579	5.20217e-06	0.000263808	3.8546
UCP2	1.11812	11.7021	4.87775	5.36799e-06	0.000271534	3.8251
DGKZ	0.888433	8.78976	4.87608	5.403e-06	0.000272622	3.81898
HPN	-0.66464	13.5298	-4.87254	5.47832e-06	0.000275733	3.80597
MZB1	1.66627	7.56901	4.87093	5.51275e-06	0.000276776	3.80008
NEDD9	0.906337	9.62846	4.86948	5.54397e-06	0.000277652	3.79477
SOD1	-0.456545	15.3973	-4.86834	5.56868e-06	0.0002782	3.79059
LAIR1	0.992163	8.80465	4.86646	5.60961e-06	0.000279553	3.7837
IRF9	0.568961	11.253	4.8618	5.71257e-06	0.000283154	3.76661
FUOM	-0.679039	11.6491	-4.86149	5.71931e-06	0.000283154	3.7655
HLA-DOB	1.28083	7.06679	4.86129	5.72396e-06	0.000283154	3.76474
ZNF143	0.46503	9.32907	4.85928	5.76887e-06	0.000284677	3.75739
TAT	-0.827376	11.4545	-4.85819	5.79331e-06	0.000285186	3.75342
GPNMB	1.36523	12.2181	4.85742	5.81082e-06	0.000285352	3.75058
RARRES1	1.11544	8.49746	4.85595	5.8441e-06	0.00028629	3.74521
PRODH2	-0.585699	12.3517	-4.85224	5.92925e-06	0.000289557	3.73161
CCSAP	0.538566	9.31311	4.8518	5.93949e-06	0.000289557	3.72999
LPCAT4	1.84611	6.13162	4.8491	6.00225e-06	0.000291647	3.72011
SH3BGRL	0.562201	12.0214	4.84871	6.01126e-06	0.000291647	3.7187
MRC2	0.603473	9.76563	4.84398	6.12288e-06	0.000294403	3.70141
ACAP2	0.516709	10.4489	4.84359	6.13228e-06	0.000294403	3.69997
ERMP1	0.498204	9.66817	4.84345	6.13568e-06	0.000294403	3.69945
CLEC4A	0.871615	8.29886	4.8434	6.13669e-06	0.000294403	3.69929
DCP2	0.476319	10.9814	4.84322	6.141e-06	0.000294403	3.69864
PLEKHO2	0.564443	9.63755	4.84147	6.18291e-06	0.00029571	3.69224
CISD3	-0.542197	11.5045	-4.83969	6.226e-06	0.000297067	3.68572
HIF1A	0.453117	12.8791	4.83865	6.25109e-06	0.000297561	3.68194
PCK2	-0.623995	13.8803	-4.83797	6.26763e-06	0.000297646	3.67945
RCBTB1	0.511116	8.9848	4.83568	6.32375e-06	0.000299606	3.67108
IFIT3	0.861026	11.9712	4.83397	6.36596e-06	0.0003009	3.66482
CD3G	2.06753	6.41643	4.83279	6.39531e-06	0.000301581	3.6605
CRTAM	1.49029	6.7277	4.8311	6.43746e-06	0.000302861	3.65433
CENPF	1.14927	7.32348	4.82727	6.5338e-06	0.000306678	3.64037
FGF14-AS2	-0.710229	8.34974	-4.82553	6.57816e-06	0.000308044	3.63401
C1QB	0.848768	12.7837	4.82475	6.59802e-06	0.000308259	3.63118
DTX3L	0.485005	11.9989	4.82135	6.68573e-06	0.000311635	3.61877
NABP1	0.856222	9.40045	4.82032	6.71241e-06	0.000312158	3.61503
ARMCX1	0.671697	9.01402	4.81626	6.81923e-06	0.000316397	3.6002
RSAD2	1.29916	9.13062	4.81375	6.88582e-06	0.000318054	3.59107
GLIPR1	0.777086	9.29441	4.81373	6.88648e-06	0.000318054	3.59098
VPS33A	0.447959	9.34265	4.8129	6.90864e-06	0.000318104	3.58796
GGACT	-0.923989	9.00589	-4.81251	6.91907e-06	0.000318104	3.58654
CXCL16	0.657813	10.1144	4.80842	7.02975e-06	0.000322458	3.57163
DCXR	-0.602635	15.2357	-4.80399	7.15139e-06	0.000327294	3.55551
ZNHIT1	-0.47472	12.1061	-4.80188	7.20999e-06	0.000329229	3.54785
CDC42EP3	0.90748	8.35129	4.80123	7.22825e-06	0.000329318	3.54547
CYB5A	-0.511621	15.132	-4.79989	7.26579e-06	0.000330282	3.54061
CST7	0.900613	9.09945	4.79919	7.28565e-06	0.000330441	3.53804
SURF1	-0.480541	12.7542	-4.79644	7.36372e-06	0.000333233	3.52803
SCPEP1	0.707786	10.3894	4.78771	7.61654e-06	0.000343903	3.49632
SLAMF1	1.11107	6.98336	4.78426	7.71889e-06	0.000347746	3.48379
VAMP1	0.488009	9.81644	4.78207	7.78459e-06	0.000349925	3.47583
GIMAP8	0.513344	10.0945	4.77825	7.9005e-06	0.000354346	3.46195
TMEM230	-0.332477	13.8907	-4.77508	7.99773e-06	0.000357912	3.45046
ARHGEF6	0.556794	9.53656	4.77249	8.07814e-06	0.00036071	3.44107
NEURL3	0.832805	8.39125	4.77061	8.13707e-06	0.000362177	3.43424
STK17A	0.840018	9.37028	4.76981	8.16211e-06	0.000362177	3.43135
UBASH3A	2.28881	5.38052	4.76973	8.16482e-06	0.000362177	3.43104
ISG20	1.13323	8.91236	4.76855	8.20194e-06	0.000363026	3.42678
CAP1	0.41979	12.4653	4.76583	8.28871e-06	0.000366064	3.4169
STRADB	-0.439994	12.4135	-4.76416	8.34223e-06	0.000367623	3.41086
GOLM1	1.64011	8.83084	4.7613	8.43481e-06	0.000370644	3.4005
RAB31	0.549701	9.86809	4.76039	8.4645e-06	0.000370644	3.3972
PHTF2	0.701981	9.99715	4.76035	8.46587e-06	0.000370644	3.39704
LOC100505774	-1.7704	3.9413	-4.7456	8.96114e-06	0.000390663	3.34367
METTL4	0.491381	8.16819	4.74558	8.96185e-06	0.000390663	3.34359
PTGDS	1.4893	10.972	4.74411	9.01278e-06	0.000392036	3.33827
HLA-DOA	0.983039	9.12447	4.74069	9.13226e-06	0.000396379	3.32591
RIDA	-0.514296	15.0565	-4.73735	9.25028e-06	0.00040064	3.31386
SAMD3	0.846078	7.83569	4.73549	9.31666e-06	0.000402651	3.30715
IL15	0.762145	9.45294	4.73403	9.36915e-06	0.000404055	3.30187
MIR181A2HG	1.94056	5.97137	4.73124	9.47039e-06	0.000406817	3.29178
HLA-DMB	0.976648	11.3804	4.73091	9.48221e-06	0.000406817	3.29061
RPS6KC1	0.384082	9.91821	4.7306	9.49368e-06	0.000406817	3.28948
ITGAM	0.794741	8.83405	4.72805	9.58719e-06	0.000409954	3.28028
HEG1	0.656889	10.195	4.72498	9.70111e-06	0.000413948	3.26919
BMS1P20	2.13328	8.24665	4.72304	9.77362e-06	0.000416163	3.2622
NCOA5	0.440279	8.71346	4.7206	9.8658e-06	0.000418938	3.2534
NUF2	2.49392	5.2247	4.72021	9.88031e-06	0.000418938	3.25202
CKAP2	0.915859	8.08184	4.71687	1.00081e-05	0.000423465	3.23996
C3AR1	0.755635	9.69862	4.71572	1.00525e-05	0.000424455	3.2358
RPL37A	-0.372292	15.6802	-4.71355	1.01364e-05	0.000425281	3.228
ZWILCH	0.456339	9.2213	4.71326	1.01479e-05	0.000425281	3.22694
C4BPA	-0.521041	14.6444	-4.71318	1.01508e-05	0.000425281	3.22667
MIS18BP1	0.692378	8.33603	4.7126	1.01737e-05	0.000425281	3.22456
MYO6	0.588586	10.1288	4.7125	1.01774e-05	0.000425281	3.22421
CMTM8	-0.624408	10.9214	-4.70877	1.03241e-05	0.000430521	3.21078
MMAB	-0.599683	11.09	-4.70532	1.04616e-05	0.000435352	3.19837
LPAR6	0.577476	10.2329	4.70373	1.05257e-05	0.000437121	3.19264
TFEC	1.00361	8.14697	4.69742	1.07834e-05	0.000446901	3.16995
IDH1	-0.484643	14.2609	-4.69646	1.0823e-05	0.000447625	3.1665
SYK	0.672004	8.53006	4.69231	1.09969e-05	0.000453072	3.15155
MROH2A	-2.17264	8.23312	-4.69224	1.09996e-05	0.000453072	3.15132
TRAPPC6A	-0.386278	9.91962	-4.68676	1.12327e-05	0.000460962	3.13165
GIMAP2	0.518538	10.5887	4.68627	1.1254e-05	0.000460962	3.12988
MS4A4A	0.679501	11.6648	4.68614	1.12597e-05	0.000460962	3.1294
HK3	1.73718	6.74863	4.6842	1.13437e-05	0.000463463	3.12242
MFSD14B	0.511794	10.0667	4.6831	1.13914e-05	0.000463661	3.11849
ARL6IP6	0.564858	9.1617	4.68303	1.13945e-05	0.000463661	3.11823
PCLAF	1.24863	9.65005	4.68151	1.14608e-05	0.000465419	3.11279
CORO1A	0.977385	9.05687	4.68002	1.15266e-05	0.000467152	3.10742
RAVER2	0.876954	6.24574	4.67545	1.17298e-05	0.000474435	3.09103
BCL2A1	1.23109	7.72507	4.67241	1.18669e-05	0.000478129	3.08013
SCLT1	0.589613	7.86803	4.67237	1.18685e-05	0.000478129	3.08
S100A4	0.977818	10.2161	4.66958	1.19958e-05	0.000482294	3.07
IFIT5	0.578559	9.95261	4.66576	1.21723e-05	0.000487701	3.0563
ACOT13	-0.588456	12.9501	-4.66562	1.21786e-05	0.000487701	3.05581
CES1	-0.570991	15.3511	-4.66439	1.22361e-05	0.000489034	3.05139
CEP41	0.604252	7.95382	4.66262	1.23192e-05	0.000491382	3.04505
PTPN7	1.28912	7.20638	4.6611	1.23909e-05	0.000493267	3.0396
HLA-E	0.570213	13.7173	4.66018	1.24342e-05	0.000494015	3.03634
ELF1	0.512006	10.394	4.65938	1.24723e-05	0.000494553	3.03347
SLC6A6	1.01188	8.48006	4.65784	1.2546e-05	0.0004965	3.02795
CREB1	0.479673	9.9175	4.65709	1.2582e-05	0.000496953	3.02525
SLC9B2	-0.648624	10.9562	-4.65092	1.28816e-05	0.000507529	3.00319
CPVL	0.785826	11.1835	4.65054	1.29001e-05	0.000507529	3.00184
H2AFY	0.394634	12.1538	4.64735	1.30581e-05	0.000512747	2.99043
ENPP5	1.84689	6.04403	4.64619	1.31162e-05	0.000513877	2.98627
MPST	-0.415528	12.2834	-4.64543	1.3154e-05	0.000513877	2.98357
SEMA4D	1.16993	7.48787	4.64478	1.31867e-05	0.000513877	2.98124
ANG	-0.66154	14.99	-4.64474	1.31887e-05	0.000513877	2.98109
COL1A2	1.30723	11.4328	4.64404	1.32241e-05	0.000514261	2.97859
DBR1	0.402275	8.7234	4.64197	1.33286e-05	0.000516173	2.97121
MARCKS	0.737737	11.8113	4.64186	1.33344e-05	0.000516173	2.9708
PLK4	1.49165	6.00022	4.64155	1.335e-05	0.000516173	2.9697
TAPBP	0.593609	11.2769	4.63768	1.35481e-05	0.000522834	2.95589
HPSE	0.890982	8.54311	4.63707	1.35798e-05	0.000523056	2.9537
DTL	2.25475	7.17064	4.63499	1.36878e-05	0.00052621	2.94628
FPR1	0.913715	9.25677	4.63373	1.37538e-05	0.000526836	2.94177
ATP1B3	0.775747	10.116	4.63327	1.37775e-05	0.000526836	2.94015
CD52	1.30856	9.51049	4.63318	1.37824e-05	0.000526836	2.93982
NCK1	0.30207	10.578	4.63252	1.38169e-05	0.000527159	2.93747
ADAM17	0.38603	9.89913	4.62852	1.40287e-05	0.00053423	2.92321
CTSC	0.885986	11.3119	4.62582	1.41738e-05	0.000538737	2.91357
CFHR2	-0.586311	14.881	-4.62527	1.42035e-05	0.000538854	2.9116
TMEM120A	-0.568176	11.4898	-4.62369	1.42891e-05	0.000540116	2.90598
HMMR	1.56657	7.78381	4.62331	1.43098e-05	0.000540116	2.90462
VAV3	0.483265	8.8762	4.62317	1.43171e-05	0.000540116	2.90414
HSD11B1	-0.700574	14.5886	-4.62185	1.43895e-05	0.000541835	2.89941
CD83	0.866877	8.68033	4.6212	1.44251e-05	0.000542164	2.89709
GLIS3	0.969937	7.68938	4.61972	1.45066e-05	0.000544211	2.89182
FCGR2A	1.08997	8.12858	4.61636	1.46927e-05	0.00054991	2.87987
TTC36	-1.0116	11.762	-4.616	1.47129e-05	0.00054991	2.87858
TMEM53	-0.454141	10.6049	-4.61443	1.48011e-05	0.00055218	2.87298
BCL2L14	2.03672	6.4012	4.61334	1.48625e-05	0.000553449	2.8691
NPNT	1.99628	6.93721	4.61062	1.50165e-05	0.000556211	2.85944
CLPTM1L	-0.584873	12.1833	-4.61016	1.50432e-05	0.000556211	2.85777
BTK	1.48437	7.22889	4.6093	1.50918e-05	0.000556211	2.85475
MPC2	-0.396664	13.7398	-4.6093	1.50919e-05	0.000556211	2.85474
DYRK2	0.598827	8.31334	4.60908	1.51049e-05	0.000556211	2.85394
NACA	-0.350596	14.9184	-4.60864	1.513e-05	0.000556211	2.85238
TM6SF1	1.01019	7.86382	4.6085	1.51383e-05	0.000556211	2.85187
SERPINA3	-0.512637	15.459	-4.60817	1.51571e-05	0.000556211	2.8507
SELENOH	-0.369937	13.2977	-4.60699	1.52252e-05	0.000557696	2.8465
PLP2	0.991493	8.8469	4.6062	1.52705e-05	0.000558341	2.84372
RAD51	1.37946	6.67106	4.60501	1.53399e-05	0.000558891	2.83947
CMTM7	0.628767	9.45609	4.60499	1.53409e-05	0.000558891	2.83941
BMERB1	-0.576837	9.32913	-4.60331	1.54391e-05	0.000561453	2.83343
GPBAR1	1.05708	7.26492	4.60278	1.54705e-05	0.000561583	2.83153
PTPN6	0.463507	9.71952	4.60199	1.55166e-05	0.000562246	2.82874
TCIRG1	0.543597	10.3251	4.59994	1.56376e-05	0.000565121	2.82146
MGMT	-0.515105	11.7948	-4.5993	1.56759e-05	0.000565121	2.81917
ZNF106	0.528846	10.4878	4.59923	1.56799e-05	0.000565121	2.81893
SDHD	-0.29769	13.3032	-4.59784	1.57626e-05	0.000567087	2.814
SEPHS2	-0.423529	13.6777	-4.59727	1.5797e-05	0.000567316	2.81196
HEBP2	-0.510139	12.5418	-4.59574	1.58888e-05	0.0005696	2.80652
HSD17B10	-0.445022	12.8613	-4.59238	1.60922e-05	0.000575868	2.79461
ITGB8	1.52609	6.95669	4.59042	1.62123e-05	0.000578163	2.78765
KNTC1	0.674862	7.7169	4.59028	1.62208e-05	0.000578163	2.78715
LOC101927752	-0.661747	10.1057	-4.58993	1.62423e-05	0.000578163	2.78591
F13A1	1.0881	7.30471	4.58912	1.62928e-05	0.000578938	2.783
MSR1	0.796432	9.48069	4.58667	1.64444e-05	0.000583298	2.77433
KHK	-0.627241	12.9441	-4.58297	1.66763e-05	0.000590488	2.76121
TRIM21	0.580987	9.6228	4.58138	1.67771e-05	0.000593016	2.75556
PRDX6	-0.412335	14.1579	-4.58008	1.68598e-05	0.000594897	2.75095
COL5A1	1.47606	9.11429	4.57864	1.6952e-05	0.000597107	2.74585
E2F8	2.79996	5.52754	4.57572	1.71402e-05	0.00060214	2.7355
IFI44	1.09632	10.5445	4.5755	1.71546e-05	0.00060214	2.73472
IDO1	1.0192	7.96343	4.57421	1.72382e-05	0.000604026	2.73016
P2RY8	1.08382	7.613	4.57333	1.7296e-05	0.000605001	2.72703
NAA40	0.713205	9.04194	4.57232	1.73622e-05	0.000606266	2.72345
YWHAZ	0.471554	11.8935	4.56821	1.76336e-05	0.00061468	2.70892
MAP9	0.898405	7.11036	4.56654	1.77458e-05	0.000616508	2.70298
MOB3A	0.515262	9.22562	4.56652	1.77472e-05	0.000616508	2.70291
MGA	0.659935	8.44558	4.5649	1.78558e-05	0.000619215	2.69719
TRAF3	0.614324	9.28098	4.56074	1.81386e-05	0.000627944	2.68248
MX1	1.44879	10.4511	4.55951	1.82231e-05	0.000629787	2.67813
HLA-G	0.833238	13.8856	4.55901	1.82579e-05	0.000629912	2.67634
AKR7A3	-0.619298	12.5456	-4.55463	1.85617e-05	0.000638909	2.66088
ARL11	1.453	5.40964	4.55434	1.8582e-05	0.000638909	2.65986
XAF1	0.982556	11.8745	4.55308	1.86707e-05	0.00064087	2.6554
UBE2L6	0.675858	11.9122	4.55104	1.8815e-05	0.000644726	2.64819
MFSD6	0.626229	8.34382	4.54795	1.90356e-05	0.000650423	2.63728
ADGRE2	1.15096	7.47241	4.54781	1.90457e-05	0.000650423	2.63678
RPS16	-0.357091	15.5133	-4.54378	1.93371e-05	0.000659258	2.62256
WASHC2C	0.451881	11.095	4.54178	1.94834e-05	0.000663125	2.61551
CD200	1.36295	6.34124	4.54054	1.95749e-05	0.000664072	2.61112
SNRNP25	-0.528573	10.8636	-4.54051	1.9577e-05	0.000664072	2.61102
PRDX3	-0.302816	14.3002	-4.53991	1.96216e-05	0.000664434	2.60889
C12orf4	0.561433	8.91312	4.53947	1.96538e-05	0.000664434	2.60735
SIGLEC1	0.636389	10.3585	4.53903	1.96864e-05	0.000664434	2.6058
BCAT1	1.49156	7.43938	4.53725	1.98185e-05	0.000667775	2.59954
TPP1	0.530396	12.4739	4.53588	1.99213e-05	0.000670118	2.5947
IGSF6	1.03485	9.43897	4.53044	2.03339e-05	0.000682859	2.57551
CASTOR3	1.36242	7.17933	4.52934	2.0418e-05	0.000684545	2.57164
NIT2	-0.439237	12.8583	-4.52694	2.06033e-05	0.00068878	2.56318
LOC374443	1.31357	6.93018	4.52682	2.06125e-05	0.00068878	2.56276
IER5	0.510027	10.0181	4.52527	2.07331e-05	0.000691662	2.55731
ECSIT	-0.407101	9.6212	-4.52371	2.08552e-05	0.000694589	2.55181
BTN2A2	0.480161	8.82469	4.52074	2.10888e-05	0.000700327	2.54138
MOB1A	0.350554	10.5118	4.52064	2.10969e-05	0.000700327	2.54102
CD96	1.02219	6.6903	4.52002	2.11463e-05	0.000700813	2.53883
KLF6	0.585822	11.5185	4.51558	2.15023e-05	0.000711443	2.52321
FOXN3-AS1	-0.648625	8.17486	-4.5141	2.16223e-05	0.000714242	2.518
GRN	0.663564	11.3714	4.51292	2.17179e-05	0.00071623	2.51387
AIM2	1.08721	8.04664	4.51172	2.18163e-05	0.000718301	2.50964
AKNA	0.743268	9.03524	4.51068	2.19013e-05	0.000719925	2.506
TRERF1	1.10541	6.74686	4.50895	2.20439e-05	0.000722518	2.49993
CD8B	1.64328	7.07221	4.50837	2.20919e-05	0.000722518	2.49789
GORAB	0.62212	9.67701	4.50807	2.21176e-05	0.000722518	2.4968
ADAMTS2	1.30224	9.00917	4.508	2.21234e-05	0.000722518	2.49656
GJB1	-0.545118	11.9924	-4.5071	2.21982e-05	0.000723118	2.4934
PHF11	0.419399	11.3453	4.50691	2.22134e-05	0.000723118	2.49276
RB1	0.475007	10.1475	4.50216	2.26134e-05	0.000734952	2.47606
NDUFB8	-0.369531	12.801	-4.50118	2.26967e-05	0.000735485	2.47261
PGM1	-0.424446	14.109	-4.50111	2.27026e-05	0.000735485	2.47237
TMEM52	-0.861744	7.56706	-4.49992	2.28039e-05	0.000737581	2.46821
ALDH2	-0.487083	15.304	-4.49876	2.29036e-05	0.000738118	2.46413
MICB	0.819914	8.4163	4.49876	2.29037e-05	0.000738118	2.46412
EDNRA	0.662859	8.84984	4.49845	2.29302e-05	0.000738118	2.46304
HCST	0.815697	9.16382	4.4958	2.31587e-05	0.000743934	2.45376
ATR	0.501619	10.2995	4.49551	2.31846e-05	0.000743934	2.45272
JTB	-0.359353	14.0198	-4.49435	2.32856e-05	0.000745989	2.44865
USE1	-0.490927	9.20423	-4.49365	2.33466e-05	0.000746759	2.4462
TMPRSS6	-0.503847	11.6019	-4.49273	2.34269e-05	0.0007475	2.44299
EBPL	-0.60362	13.2341	-4.49217	2.3476e-05	0.0007475	2.44103
NEDD1	0.602326	9.52549	4.49212	2.34809e-05	0.0007475	2.44083
HCLS1	0.625355	11.2395	4.49033	2.3639e-05	0.000750393	2.43456
GALC	0.455652	10.3833	4.49025	2.36461e-05	0.000750393	2.43427
TOX3	0.945364	9.55137	4.48907	2.37506e-05	0.000752524	2.43015
PLEKHB2	0.455604	10.8571	4.48155	2.44285e-05	0.000772073	2.40382
SERPINB1	0.625745	10.2491	4.48138	2.44441e-05	0.000772073	2.40323
TRIB2	0.454666	9.80972	4.47918	2.46461e-05	0.000777237	2.39553
EPHA3	1.41085	8.39743	4.47842	2.47166e-05	0.000778246	2.39285
CA2	-0.538675	13.1724	-4.47652	2.48929e-05	0.000782574	2.38621
HSPBAP1	0.550892	8.75687	4.47391	2.51372e-05	0.000789028	2.37707
PMVK	-0.374849	10.9575	-4.47309	2.52139e-05	0.000790204	2.37422
FABP5	1.64752	9.73581	4.46955	2.555e-05	0.000797788	2.36183
KLF4	0.72723	10.0209	4.46915	2.5588e-05	0.000797788	2.36044
FAM135A	0.563376	8.99444	4.46901	2.56018e-05	0.000797788	2.35994
CDCA7	1.34733	6.99127	4.46888	2.5614e-05	0.000797788	2.3595
DOCK9	0.504685	9.51958	4.46807	2.56913e-05	0.000798963	2.35668
SIRT3	-0.447385	9.41601	-4.4661	2.58813e-05	0.000803584	2.34978
DGAT2	-0.837343	12.0706	-4.46571	2.59195e-05	0.000803584	2.34841
USP33	0.353117	11.2869	4.46347	2.61365e-05	0.000809068	2.34061
C8orf82	-0.566335	11.3276	-4.46177	2.63035e-05	0.000812993	2.33465
PCYT2	-0.441263	10.675	-4.46043	2.64349e-05	0.000815805	2.32999
FAM217B	0.421604	9.35251	4.45895	2.65816e-05	0.000819078	2.32482
SLC25A24	0.7721	8.41852	4.45729	2.67466e-05	0.000822347	2.31903
DBI	-0.371472	14.804	-4.45707	2.67692e-05	0.000822347	2.31824
POLR2J	-0.478648	12.3477	-4.45557	2.69188e-05	0.000825686	2.31303
BAG3	0.652636	10.1998	4.45508	2.69687e-05	0.000825962	2.3113
CFLAR	0.427577	10.8352	4.45362	2.71159e-05	0.000829213	2.30621
SLC7A7	0.730424	10.3004	4.45125	2.73569e-05	0.000835318	2.29793
CASP14	-1.87808	3.05867	-4.44861	2.76272e-05	0.000841436	2.28874
ENTPD1	0.707438	9.01206	4.44848	2.76407e-05	0.000841436	2.28828
TIGIT	1.3761	6.7585	4.44655	2.78403e-05	0.000845606	2.28156
CCNA2	1.08699	7.75431	4.44634	2.78615e-05	0.000845606	2.28085
DAO	-0.713023	11.856	-4.44558	2.79409e-05	0.00084616	2.27818
LINC00926	1.52097	6.30792	4.44536	2.79636e-05	0.00084616	2.27743
NT5C3A	0.512363	10.509	4.44466	2.80371e-05	0.000847113	2.27497
F9	-0.529055	15.0869	-4.44331	2.81786e-05	0.000849524	2.27027
TRAFD1	0.421976	9.4733	4.44309	2.8201e-05	0.000849524	2.26952
CMKLR1	0.664259	7.26832	4.44227	2.82874e-05	0.000849642	2.26666
RPL41	-0.375261	15.7157	-4.44217	2.82978e-05	0.000849642	2.26632
CLIC2	0.572359	9.65101	4.44186	2.83312e-05	0.000849642	2.26521
CDC7	1.15648	7.64221	4.44055	2.8469e-05	0.000852212	2.26068
SEC62	-0.291054	13.0872	-4.44025	2.85014e-05	0.000852212	2.25962
QDPR	-0.471238	13.8963	-4.43863	2.8674e-05	0.000855295	2.25397
SMDT1	-0.44798	12.2649	-4.43849	2.86892e-05	0.000855295	2.25347
GRIN3A	1.39666	6.3745	4.43766	2.8777e-05	0.000856647	2.25062
LTB	0.739493	8.92766	4.43556	2.90036e-05	0.000861286	2.24329
HS3ST1	1.2919	6.15584	4.43542	2.90182e-05	0.000861286	2.24281
LOC100507642	2.08496	5.48331	4.4344	2.91286e-05	0.000863293	2.23927
P2RX5	1.24237	7.5899	4.43011	2.95971e-05	0.000873581	2.22435
GPRC5C	-0.407266	11.0478	-4.42993	2.96174e-05	0.000873581	2.22371
COMT	-0.618802	12.6425	-4.42971	2.9642e-05	0.000873581	2.22293
PKLR	-0.8823	10.675	-4.42964	2.96489e-05	0.000873581	2.22272
APOA1	-0.472602	15.6085	-4.42695	2.99479e-05	0.000881106	2.21334
CLHC1	1.38586	6.2448	4.42312	3.03772e-05	0.000892166	2.20003
RND2	-0.936655	8.03701	-4.42281	3.04122e-05	0.000892166	2.19896
CYP2A6	-0.956241	14.4471	-4.42153	3.05568e-05	0.000895105	2.19453
PATL2	1.11284	7.32409	4.41932	3.08095e-05	0.000901201	2.18683
ZNF529	0.427667	9.67068	4.4182	3.09371e-05	0.000902375	2.18297
SHMT2	-0.43426	12.7716	-4.41819	3.09391e-05	0.000902375	2.1829
TMEM176B	-0.504098	14.2278	-4.41567	3.12294e-05	0.000908668	2.17418
LINC00844	-0.891744	13.4054	-4.41554	3.12449e-05	0.000908668	2.17371
ADGRV1	-0.751518	9.74229	-4.41332	3.15028e-05	0.000914852	2.16603
REX1BD	-0.391675	11.5075	-4.41099	3.17764e-05	0.000921471	2.15795
BICDL1	1.24176	7.46429	4.40588	3.23851e-05	0.000936829	2.14022
HAO2	-1.00368	13.2719	-4.40571	3.24054e-05	0.000936829	2.13963
FBXO41	1.59878	5.9436	4.40538	3.24453e-05	0.000936829	2.13848
WIPF2	0.470646	9.99723	4.40183	3.2875e-05	0.000947881	2.12619
TBC1D31	0.636906	7.52018	4.39894	3.3229e-05	0.000954628	2.11618
SERPINC1	-0.56017	15.2606	-4.39886	3.32392e-05	0.000954628	2.1159
RNF44	0.511664	9.72833	4.39827	3.33113e-05	0.000954628	2.11387
RGL1	0.422194	11.1549	4.39819	3.33221e-05	0.000954628	2.11357
ZNF585B	0.479943	8.51407	4.398	3.33455e-05	0.000954628	2.11291
BLVRA	0.675681	10.1127	4.39622	3.35656e-05	0.000959567	2.10677
HSPA6	0.704228	8.46564	4.39556	3.36484e-05	0.000960573	2.10447
PSMB10	0.610435	10.626	4.39414	3.38252e-05	0.000964257	2.09957
HLA-DPB1	0.918151	13.4469	4.39188	3.41104e-05	0.000971015	2.09173
HPX	-0.527315	15.6473	-4.38896	3.44806e-05	0.000980171	2.08164
ZNF83	0.803789	8.04812	4.38821	3.45762e-05	0.000980722	2.07905
THBS2	1.61823	9.31266	4.38805	3.45971e-05	0.000980722	2.07849
SORD	-0.651105	14.586	-4.38731	3.46922e-05	0.000982036	2.07593
CYLD	0.403479	9.80128	4.38628	3.48242e-05	0.000984169	2.07238
ZNFX1	0.55356	9.85614	4.38596	3.4865e-05	0.000984169	2.07128
ASAP2	0.41243	9.04678	4.38525	3.49579e-05	0.000985412	2.0688
NFKBIE	0.641182	8.47407	4.38424	3.50876e-05	0.000987689	2.06534
NFATC2	0.508565	9.27417	4.38365	3.51644e-05	0.000988473	2.0633
CCDC146	0.932794	8.69022	4.3831	3.52365e-05	0.000989122	2.06138
AAK1	0.484988	9.57824	4.38269	3.52904e-05	0.000989257	2.05996
MCM3	0.639152	9.3647	4.38205	3.53737e-05	0.000990217	2.05776
FAM13C	0.822066	7.42862	4.38156	3.54375e-05	0.000990629	2.05607
CYP2C8	-0.537811	15.2088	-4.37964	3.56896e-05	0.000996299	2.04945
TLE4	0.460079	9.60921	4.37692	3.60513e-05	0.001005	2.04003
FAHD2A	-0.416918	11.5773	-4.37547	3.6245e-05	0.00100901	2.03503
ARGLU1	0.362508	11.917	4.37475	3.63408e-05	0.00101029	2.03256
SERPINA5	-0.688546	13.6161	-4.37323	3.65458e-05	0.00101459	2.02731
ZBTB33	0.538691	11.843	4.37272	3.66153e-05	0.00101512	2.02554
ZNF677	0.679661	7.51575	4.37185	3.67325e-05	0.00101561	2.02255
IGKC	1.20433	11.8574	4.3718	3.67389e-05	0.00101561	2.02239
ARSB	0.682577	7.59243	4.37147	3.67841e-05	0.00101561	2.02124
OSCAR	1.31246	6.32415	4.37102	3.68449e-05	0.0010159	2.0197
CHN2	-0.550872	11.253	-4.37015	3.69648e-05	0.00101666	2.01666
CD8A	0.917639	9.34588	4.37008	3.6973e-05	0.00101666	2.01646
PARP9	0.613262	11.4488	4.36789	3.72732e-05	0.00102279	2.0089
LYVE1	-0.881188	10.7213	-4.36741	3.734e-05	0.00102279	2.00723
GC	-0.482366	15.7807	-4.36728	3.73585e-05	0.00102279	2.00677
SC5D	-0.714727	13.8781	-4.36698	3.73988e-05	0.00102279	2.00576
DENND5A	0.415651	10.3916	4.36161	3.81477e-05	0.00104186	1.98725
RETREG1	-1.08471	10.2708	-4.36057	3.82943e-05	0.00104445	1.98367
CCNG2	0.702394	10.2344	4.3591	3.85034e-05	0.00104874	1.97858
LAMP3	1.46045	7.4624	4.3563	3.89029e-05	0.00105819	1.96895
MAP2K1	-0.722732	11.6747	-4.35527	3.90505e-05	0.00106077	1.96541
ZBED5	0.369251	10.3431	4.35169	3.95694e-05	0.00107343	1.95309
IST1	0.310554	11.3708	4.35051	3.97415e-05	0.00107665	1.94903
TES	0.963202	9.88417	4.34941	3.99027e-05	0.00107956	1.94526
PTAFR	0.564149	9.42814	4.34902	3.99596e-05	0.00107966	1.94392
RERG	1.05241	7.18607	4.34816	4.00871e-05	0.00108165	1.94095
CCL8	1.4746	8.04956	4.34769	4.01566e-05	0.00108208	1.93933
TGFB1	0.82793	7.85819	4.34668	4.03067e-05	0.00108468	1.93585
ZWINT	1.2346	9.14798	4.34544	4.04905e-05	0.00108756	1.9316
NR2C2	0.415977	10.4553	4.34523	4.05216e-05	0.00108756	1.93089
TPPP2	-0.901763	8.37663	-4.34378	4.07387e-05	0.00109194	1.9259
ADPGK	0.356946	10.5492	4.34098	4.11613e-05	0.0011018	1.91627
COPZ2	-0.463181	10.2685	-4.3403	4.12635e-05	0.00110308	1.91395
MGST1	-0.455846	15.2152	-4.33723	4.17332e-05	0.00111382	1.90339
DNMT1	0.579986	9.35571	4.33663	4.18249e-05	0.00111382	1.90134
KPNA2	0.730588	10.6228	4.33626	4.1882e-05	0.00111382	1.90006
ITGA4	1.29134	6.34022	4.33623	4.18862e-05	0.00111382	1.89997
NRROS	0.674088	7.98303	4.33496	4.20822e-05	0.00111756	1.89561
CENPV	-0.548933	10.8275	-4.33308	4.23751e-05	0.00112386	1.88914
MAPRE1	0.459211	10.9764	4.33132	4.2649e-05	0.00112964	1.88313
UGT2B28	-0.489644	15.1185	-4.32939	4.29536e-05	0.00113622	1.87648
RHOQ	0.721904	10.3651	4.32382	4.3841e-05	0.00115817	1.8574
EHF	1.53804	9.02763	4.3199	4.44771e-05	0.00117344	1.84396
UBE2D1	0.614581	9.66189	4.31667	4.50079e-05	0.00118503	1.83289
MILR1	1.14322	6.55563	4.31651	4.5034e-05	0.00118503	1.83235
ECI2	-0.359237	13.5409	-4.31427	4.54044e-05	0.00119322	1.82471
TOP2A	2.18123	6.75302	4.31089	4.59715e-05	0.00120656	1.81313
ZNF511	-0.62306	10.4361	-4.3094	4.62234e-05	0.00121142	1.80803
ABCB1	0.8258	10.7532	4.30908	4.62768e-05	0.00121142	1.80695
SERPINE2	0.874718	10.3773	4.30672	4.66796e-05	0.00122017	1.79887
RGCC	1.20236	7.57495	4.30641	4.67319e-05	0.00122017	1.79782
IL2RG	0.700781	7.98033	4.30313	4.72968e-05	0.00123332	1.78661
COL3A1	0.919072	13.2954	4.30226	4.74481e-05	0.00123508	1.78363
BACE2	0.844072	8.86319	4.30204	4.74868e-05	0.00123508	1.78287
PARP14	0.594235	10.4032	4.30002	4.78385e-05	0.00124263	1.77599
GIT2	0.365407	10.5634	4.29869	4.80726e-05	0.00124711	1.77144
F2	-0.573697	14.1126	-4.29702	4.83677e-05	0.00125315	1.76573
REEP2	-1.45633	5.99209	-4.29146	4.93609e-05	0.00127725	1.74677
ARG1	-0.531798	15.0425	-4.28925	4.9763e-05	0.001286	1.7392
CAT	-0.444315	15.5378	-4.28803	4.99853e-05	0.00129009	1.73505
BEX4	0.660087	8.72394	4.28619	5.0322e-05	0.00129712	1.72879
STK4	0.418425	10.375	4.28525	5.04958e-05	0.00129994	1.72557
DENND1C	0.803889	7.60499	4.28418	5.06923e-05	0.00130334	1.72195
MRPS15	-0.385171	12.8768	-4.28168	5.11581e-05	0.00131364	1.71342
KCNJ2	0.722192	9.58451	4.28043	5.13914e-05	0.00131796	1.70917
RUBCN	0.432457	9.43144	4.27849	5.17569e-05	0.0013245	1.70257
PNMA8A	1.42477	6.1401	4.27838	5.17778e-05	0.0013245	1.70219
ACAT1	-0.374336	14.8094	-4.27689	5.20607e-05	0.00133005	1.69711
PLEKHO1	1.06425	7.96778	4.27529	5.23654e-05	0.00133615	1.69167
IFIT2	0.723891	10.0484	4.27414	5.25853e-05	0.00134006	1.68776
INTS6L	0.8968	7.1918	4.2724	5.29212e-05	0.00134692	1.68182
TIFA	0.518261	9.88123	4.27069	5.3252e-05	0.00135363	1.67602
GCC2	0.450541	10.1056	4.27033	5.33218e-05	0.0013537	1.67479
CCRL2	1.68348	6.24352	4.26547	5.42755e-05	0.00137465	1.65827
DDX39A	0.407142	10.4059	4.26543	5.4283e-05	0.00137465	1.65814
TMSB10	0.629081	13.9073	4.265	5.43692e-05	0.00137511	1.65666
ALDOB	-0.557474	15.8459	-4.26356	5.46554e-05	0.00138061	1.65176
CCL20	3.38597	6.17182	4.26202	5.49633e-05	0.00138666	1.64653
SGF29	-0.457372	9.07926	-4.26002	5.5365e-05	0.00139505	1.63974
CD244	0.694024	7.97496	4.25895	5.55814e-05	0.00139875	1.6361
RCC2	0.549222	9.53482	4.25849	5.56741e-05	0.00139934	1.63455
JAML	1.03985	8.56015	4.25692	5.59939e-05	0.00140563	1.62921
ST8SIA1	2.09408	4.20873	4.25631	5.6118e-05	0.00140699	1.62715
TSC22D3	-0.609503	11.1443	-4.25551	5.62814e-05	0.00140934	1.62444
IL12A	1.72737	4.57492	4.25415	5.65608e-05	0.0014129	1.61982
PSEN1	0.32146	10.345	4.25414	5.65637e-05	0.0014129	1.61977
NIN	0.529316	9.61492	4.25217	5.69694e-05	0.00142128	1.61311
CD81	-0.306801	14.2433	-4.25168	5.70709e-05	0.00142153	1.61145
RCAN3	0.830976	9.05482	4.25144	5.71204e-05	0.00142153	1.61065
GPR65	0.845038	9.50139	4.25022	5.73746e-05	0.0014261	1.60651
AZGP1	-0.581819	14.4293	-4.24918	5.75925e-05	0.00142724	1.60297
GCA	0.519465	8.94177	4.24907	5.76158e-05	0.00142724	1.6026
CHFR	0.383835	9.55384	4.24899	5.76327e-05	0.00142724	1.60232
SIRPB2	1.83411	5.02833	4.24809	5.78211e-05	0.00143015	1.59928
RFX5	0.774216	9.85246	4.24636	5.81879e-05	0.00143746	1.59339
EHBP1L1	0.802373	7.7861	4.24502	5.84715e-05	0.0014427	1.58886
RHNO1	0.728195	8.45004	4.24273	5.8959e-05	0.00145295	1.58112
AP4E1	0.379321	8.67714	4.241	5.93317e-05	0.00146036	1.57525
TMEM59	-0.314409	14.0785	-4.24042	5.94567e-05	0.00146165	1.57329
SLC17A2	-0.699153	12.4061	-4.23992	5.95651e-05	0.00146253	1.57159
ITGAX	1.08278	7.6096	4.23951	5.96544e-05	0.00146295	1.57019
KIF22	-0.503738	9.18136	-4.2388	5.9807e-05	0.00146491	1.56781
RPL30	-0.38511	15.1169	-4.23226	6.12447e-05	0.00149831	1.54568
CLRN3	-0.764823	12.1348	-4.2319	6.13258e-05	0.00149847	1.54445
SKAP2	0.477759	10.2194	4.23064	6.1606e-05	0.0015035	1.5402
FIS1	-0.462285	12.7422	-4.22725	6.23685e-05	0.00152027	1.52874
VOPP1	0.560615	10.6372	4.22653	6.25325e-05	0.00152161	1.52629
AIF1	0.791228	11.3039	4.22592	6.26715e-05	0.00152161	1.52423
PECAM1	0.607647	11.0922	4.22589	6.2678e-05	0.00152161	1.52413
CBLB	0.430578	9.6615	4.22548	6.27714e-05	0.00152161	1.52274
RTN4	-0.261976	14.7322	-4.22535	6.28004e-05	0.00152161	1.52231
DYRK1A	0.270014	11.3898	4.22306	6.33244e-05	0.00153247	1.51457
HUWE1	-0.41867	15.8335	-4.22204	6.35579e-05	0.00153384	1.51114
NCOA7	0.514644	11.9397	4.22189	6.35943e-05	0.00153384	1.51061
RPS17	-0.34628	14.7323	-4.22182	6.36092e-05	0.00153384	1.51039
C18orf25	0.417759	9.9296	4.21976	6.40867e-05	0.00154191	1.50342
GUCY1B1	0.487599	9.86554	4.21971	6.40968e-05	0.00154191	1.50328
STX7	0.408551	9.95893	4.21937	6.4177e-05	0.001542	1.50211
CDKN2C	0.956707	8.16841	4.21758	6.45946e-05	0.00155019	1.49607
KNG1	-0.444691	15.2963	-4.21723	6.46759e-05	0.0015503	1.4949
RAB33A	1.06213	6.35559	4.21575	6.50237e-05	0.00155647	1.4899
LUM	1.41662	11.5925	4.21548	6.50876e-05	0.00155647	1.48899
HMGCS2	-0.591851	14.533	-4.21394	6.54507e-05	0.0015633	1.48381
VIM	0.765202	12.6497	4.21344	6.55704e-05	0.00156431	1.4821
SLC6A13	-0.799135	8.67768	-4.21267	6.57543e-05	0.00156685	1.4795
PARD6A	-0.47412	7.92668	-4.21132	6.60756e-05	0.00157265	1.47496
ATP8B2	0.66241	8.40549	4.21069	6.62257e-05	0.00157436	1.47284
ICAM1	0.747959	9.56867	4.2101	6.63684e-05	0.0015759	1.47084
GLYCTK	-0.658202	12.138	-4.20964	6.64782e-05	0.00157665	1.4693
PON1	-0.5876	14.8504	-4.20829	6.68041e-05	0.00158252	1.46475
LIMA1	0.490649	10.9557	4.20755	6.69831e-05	0.0015849	1.46225
TLR7	1.03678	7.0984	4.20547	6.74886e-05	0.00159499	1.45525
CXCL6	1.90327	8.36022	4.1971	6.95623e-05	0.00164208	1.42707
PLCL1	1.32106	5.75942	4.19433	7.02633e-05	0.00165669	1.41773
ZNF217	0.499984	10.0716	4.19172	7.09285e-05	0.00167042	1.40896
CD300LF	1.39904	7.81897	4.18983	7.14139e-05	0.00167989	1.40261
GASK1B	0.762473	10.3398	4.18883	7.16731e-05	0.00168403	1.39924
PLXNA1	0.787827	8.71153	4.18785	7.19255e-05	0.00168799	1.39597
SLC12A2	1.17064	9.45562	4.1869	7.2172e-05	0.00169181	1.39278
ANXA4	0.560364	13.2012	4.18386	7.29679e-05	0.00170848	1.38257
BCLAF3	0.501012	7.7305	4.18327	7.31241e-05	0.00171016	1.38058
GRK3	0.550198	8.53096	4.18205	7.34474e-05	0.00171573	1.37647
UBASH3B	0.721243	7.16204	4.18141	7.36171e-05	0.0017177	1.37433
C3P1	-0.718967	13.6669	-4.18018	7.39439e-05	0.00172334	1.3702
SMURF2	0.553611	9.2223	4.17892	7.42811e-05	0.0017292	1.36597
JAK2	0.776911	7.68488	4.17791	7.45507e-05	0.00173348	1.3626
ICOS	2.06201	4.71741	4.17715	7.47559e-05	0.00173625	1.36004
TUBA1A	0.970594	11.116	4.1744	7.55013e-05	0.00175051	1.3508
EFHD1	-1.30354	10.1903	-4.17424	7.55435e-05	0.00175051	1.35028
MIR142	1.56076	6.39514	4.17306	7.5865e-05	0.00175594	1.34633
ZBTB1	0.317132	10.3143	4.17258	7.59964e-05	0.00175697	1.34472
SERPINF1	-0.37047	14.7604	-4.1719	7.61839e-05	0.00175929	1.34243
CCR1	0.685106	10.5288	4.16904	7.69723e-05	0.00177547	1.33285
CLIC6	2.26245	7.02573	4.16796	7.72725e-05	0.00178031	1.32922
ERI1	0.453871	8.38265	4.16765	7.73589e-05	0.00178031	1.32818
LGMN	0.547294	11.6388	4.16689	7.75704e-05	0.00178315	1.32564
GALNT7	0.637788	8.70869	4.16465	7.81979e-05	0.00179553	1.31814
TASOR	0.315557	10.3036	4.16282	7.87148e-05	0.00180534	1.31201
KLHDC9	-0.462877	9.37855	-4.16242	7.88273e-05	0.00180572	1.31068
SIDT1	1.06262	6.89476	4.16213	7.89102e-05	0.00180572	1.30971
MRPL45	-0.315631	9.77705	-4.16118	7.91803e-05	0.00180985	1.30653
CDK1	1.75058	8.06647	4.1608	7.92895e-05	0.00181029	1.30525
TRAT1	1.25174	6.30171	4.15957	7.96394e-05	0.00181623	1.30115
CTTNBP2NL	0.591835	8.80257	4.1582	8.00333e-05	0.00182172	1.29656
DERA	-0.339631	12.3895	-4.15787	8.01288e-05	0.00182172	1.29545
TTR	-0.544864	15.8222	-4.15779	8.01509e-05	0.00182172	1.29519
MTMR2	0.594664	8.42502	4.15477	8.10258e-05	0.00183953	1.28509
CD163L1	0.726936	8.0219	4.15418	8.11987e-05	0.00184058	1.28311
SLC30A7	0.419585	10.6858	4.15399	8.12543e-05	0.00184058	1.28247
SERPIND1	-0.496221	14.5714	-4.15126	8.20533e-05	0.00185659	1.27337
RPS15A	-0.371657	14.8239	-4.1509	8.21591e-05	0.00185691	1.27217
HSD17B6	-0.503774	14.9767	-4.15054	8.22665e-05	0.00185725	1.27095
PRDM1	0.763824	7.88333	4.1499	8.24551e-05	0.00185943	1.26882
UBR1	0.345076	10.0443	4.1492	8.26626e-05	0.00186054	1.26648
TYROBP	0.755237	11.8257	4.14911	8.26887e-05	0.00186054	1.26619
PON3	-0.586307	14.7853	-4.14816	8.29714e-05	0.00186482	1.26302
MSRA	-0.428002	12.4141	-4.14781	8.3077e-05	0.00186512	1.26183
PAPLN	1.25866	7.52294	4.14703	8.33107e-05	0.00186829	1.25922
FCAMR	1.39743	9.04046	4.14654	8.34575e-05	0.0018695	1.25758
ANAPC11	-0.438142	12.6878	-4.14549	8.37703e-05	0.00187443	1.2541
ANLN	1.62841	6.39604	4.14468	8.40149e-05	0.00187782	1.25139
EMB	0.633403	9.42482	4.14357	8.43519e-05	0.00188327	1.24767
MAOB	-0.319505	13.6173	-4.14311	8.44905e-05	0.00188428	1.24614
YBX3	1.17127	10.4966	4.14255	8.46585e-05	0.00188594	1.24429
RHOH	1.18307	7.49038	4.14181	8.48843e-05	0.00188683	1.24181
GMIP	0.567162	7.98942	4.14177	8.48984e-05	0.00188683	1.24166
MEF2A	0.395662	9.95408	4.1415	8.49788e-05	0.00188683	1.24078
FDX1	-0.365939	12.614	-4.13984	8.54863e-05	0.00189601	1.23524
TOLLIP-AS1	-0.650577	7.15012	-4.13872	8.58308e-05	0.00190156	1.2315
JADE2	0.433955	9.37784	4.13718	8.63067e-05	0.00190876	1.22636
FJX1	1.29813	6.81205	4.13705	8.63447e-05	0.00190876	1.22595
GLUD1	-0.489836	14.1209	-4.1358	8.6735e-05	0.00191529	1.22175
LAMTOR5-AS1	-0.620747	8.18567	-4.13427	8.72097e-05	0.00192366	1.21668
TSPAN33	-0.484873	9.85238	-4.13073	8.83224e-05	0.00194608	1.20489
GBE1	-0.442248	13.3162	-4.13028	8.8467e-05	0.00194714	1.20336
GEM	1.15128	9.14893	4.12919	8.88129e-05	0.0019526	1.19974
VCAN	1.17527	8.38695	4.12889	8.89087e-05	0.0019526	1.19873
LIF	0.973914	6.84666	4.1283	8.90961e-05	0.00195459	1.19678
GLYAT	-0.727565	13.814	-4.12701	8.95068e-05	0.00196147	1.1925
GNG2	0.588043	10.153	4.12589	8.98691e-05	0.00196727	1.18874
FASLG	0.782432	6.987	4.12289	9.08379e-05	0.00198518	1.17877
PPP1R12A	0.460965	10.0614	4.12275	9.08837e-05	0.00198518	1.1783
MID1	0.720795	8.79803	4.12201	9.11236e-05	0.00198638	1.17585
GNA13	0.424366	11.5238	4.12183	9.11843e-05	0.00198638	1.17523
FAT1	1.03952	10.291	4.1215	9.12895e-05	0.00198638	1.17416
MAD2L1	1.07369	7.78358	4.12137	9.13326e-05	0.00198638	1.17372
KRT7	1.79589	8.13912	4.11912	9.20713e-05	0.0020003	1.16623
HCK	0.69827	9.21478	4.1182	9.23755e-05	0.00200282	1.16317
GNS	0.401042	12.05	4.11817	9.23858e-05	0.00200282	1.16306
MTMR11	1.02461	7.19162	4.11701	9.277e-05	0.00200807	1.1592
DAB2	0.432249	10.7287	4.11654	9.2924e-05	0.00200807	1.15766
PLA2G15	0.431487	8.80202	4.11653	9.29267e-05	0.00200807	1.15764
CD5L	0.828628	12.1412	4.11561	9.32341e-05	0.00201089	1.15457
ME2	0.494793	10.6821	4.11554	9.32564e-05	0.00201089	1.15434
PLA2G2A	1.82362	9.96524	4.11356	9.39199e-05	0.00202266	1.14775
ENPP4	0.627855	9.19708	4.11325	9.40223e-05	0.00202266	1.14674
RFX7	0.427252	10.0768	4.11301	9.4103e-05	0.00202266	1.14594
CCDC57	-0.818305	8.67057	-4.11242	9.43019e-05	0.00202478	1.14398
IL18	1.24169	7.63985	4.11205	9.44265e-05	0.0020253	1.14275
ELK4	0.344674	10.8589	4.11152	9.46075e-05	0.00202672	1.14097
LBH	0.690287	10.0948	4.11126	9.46933e-05	0.00202672	1.14013
TBCA	-0.334925	13.8436	-4.11026	9.50331e-05	0.00203033	1.1368
ELMSAN1	0.384598	9.51012	4.11017	9.50632e-05	0.00203033	1.1365
HRG	-0.424084	15.6921	-4.10916	9.54085e-05	0.0020324	1.13313
RPS14	-0.363646	15.0801	-4.10913	9.54183e-05	0.0020324	1.13304
IKZF1	0.604771	9.45943	4.109	9.54621e-05	0.0020324	1.13261
ASXL2	0.397744	10.1916	4.10792	9.58307e-05	0.00203611	1.12903
CYP2C9	-0.420339	15.2114	-4.1079	9.58381e-05	0.00203611	1.12896
ADH1B	-0.545054	15.3975	-4.10597	9.65018e-05	0.00204696	1.12254
TMBIM6	-0.343814	14.6731	-4.10582	9.65519e-05	0.00204696	1.12206
RCN2	0.553201	10.5586	4.10489	9.68747e-05	0.00205165	1.11896
CD300A	0.604725	10.1037	4.10397	9.71903e-05	0.0020546	1.11593
UBA6	0.442568	10.2626	4.1039	9.72176e-05	0.0020546	1.11567
TACC3	1.69199	6.47157	4.10256	9.76824e-05	0.00206226	1.11124
CLIP4	0.976617	9.22493	4.1017	9.7981e-05	0.00206641	1.1084
APOC1	-0.473109	15.6643	-4.09927	9.88368e-05	0.00208228	1.10032
PILRA	0.629096	9.00421	4.09874	9.90228e-05	0.00208402	1.09857
RPL10A	-0.314505	15.23	-4.09671	9.97409e-05	0.00209695	1.09186
CDC25B	0.558762	9.6831	4.09584	0.000100051	0.00210128	1.08897
RPS23	-0.331125	15.4323	-4.09533	0.000100233	0.00210252	1.08728
MCM2	0.891189	8.26689	4.09509	0.000100319	0.00210252	1.08649
NBN	0.326436	10.8789	4.09409	0.000100678	0.00210787	1.08317
ETNK1	0.529643	10.473	4.09318	0.000101004	0.00211208	1.08016
MS4A14	0.879664	7.36716	4.09295	0.000101088	0.00211208	1.07939
NDUFB1	-0.395749	13.947	-4.08902	0.000102513	0.00213558	1.06638
REC8	0.605345	8.12711	4.08888	0.000102563	0.00213558	1.06593
TLR2	0.85239	9.19007	4.0888	0.000102593	0.00213558	1.06566
SNX6	0.347257	12.1201	4.08868	0.000102636	0.00213558	1.06527
CD2AP	0.440693	10.4059	4.0879	0.000102923	0.00213934	1.06268
CCDC189	1.34222	5.6263	4.08745	0.000103087	0.00214055	1.06119
LINC01350	-1.44604	2.74713	-4.0864	0.000103472	0.00214634	1.05773
DLL1	0.576618	8.45376	4.08608	0.000103591	0.00214659	1.05666
ZNF771	-1.38208	5.88632	-4.08516	0.000103931	0.00215142	1.05362
GSK3B	0.263807	10.2194	4.08464	0.000104125	0.00215324	1.05188
RNF6	0.317313	10.7694	4.08307	0.000104707	0.00216306	1.04671
LOC101928429	0.756187	6.80289	4.08228	0.000105001	0.00216691	1.0441
MCOLN2	1.09569	7.16335	4.08191	0.000105139	0.00216755	1.04288
MPND	-0.526509	9.9654	-4.07843	0.000106451	0.0021914	1.03136
KCNJ10	1.0142	8.26334	4.07826	0.000106514	0.0021914	1.03082
ANKRD12	0.514346	9.2252	4.07751	0.000106798	0.00219502	1.02834
ARID4B	0.381211	10.5038	4.07652	0.000107175	0.00220053	1.02506
BTD	-0.534784	10.2258	-4.07551	0.00010756	0.00220618	1.02174
MAN2B1	0.481129	10.228	4.07434	0.00010801	0.00221317	1.01785
SELENBP1	-0.546095	13.463	-4.07391	0.000108174	0.00221428	1.01644
HINT2	-0.378171	13.061	-4.07355	0.000108313	0.00221487	1.01525
MIB2	-0.535633	8.81146	-4.07273	0.000108629	0.00221909	1.01254
TYMS	1.40228	10.2401	4.07118	0.000109231	0.00222912	1.00742
COL14A1	1.05525	8.80429	4.06921	0.000109997	0.00224146	1.00092
UGP2	-0.298271	14.9831	-4.06905	0.000110058	0.00224146	1.00041
ANKRD13A	0.297083	11.1175	4.06847	0.000110286	0.00224349	0.998489
KIF4A	1.62416	6.19315	4.06823	0.000110379	0.00224349	0.997701
ADGRE5	1.00539	8.1402	4.06785	0.00011053	0.00224429	0.996434
PRXL2B	0.711748	8.85338	4.06625	0.000111157	0.00225475	0.991181
AP1S2	0.566316	11.1881	4.06526	0.000111548	0.00226041	0.987922
CCND3	0.508106	9.96838	4.06482	0.000111724	0.00226171	0.986455
ITGB2-AS1	0.877864	7.69209	4.06371	0.000112166	0.00226838	0.982789
GATA3	0.447718	9.088	4.06304	0.000112431	0.00227147	0.980593
SCARNA2	-1.65621	3.90464	-4.05982	0.000113724	0.00229529	0.969977
PARP8	0.601268	8.75793	4.05897	0.000114067	0.00229992	0.967178
MSRB2	-0.324679	12.8615	-4.05759	0.000114628	0.00230472	0.962621
RUNDC1	0.385428	8.25287	4.05758	0.00011463	0.00230472	0.962604
ACER3	0.513258	9.81496	4.05754	0.000114648	0.00230472	0.962463
HSBP1L1	-0.468248	9.85428	-4.05545	0.000115501	0.00231736	0.955581
HLA-A	0.409608	15.0439	4.05543	0.000115507	0.00231736	0.955534
OIP5	1.23309	6.97345	4.05464	0.00011583	0.00232155	0.952934
SWI5	-0.39048	9.87917	-4.05326	0.000116401	0.00233067	0.948373
PHKA1	1.19649	7.21017	4.0515	0.000117129	0.00234293	0.942581
SINHCAF	0.720293	8.86008	4.05106	0.000117309	0.00234421	0.941153
HSD17B8	-0.504983	11.6624	-4.05008	0.00011772	0.00234901	0.937908
APOM	-0.610082	13.7442	-4.04967	0.000117891	0.00234901	0.93656
RCSD1	0.608641	9.07487	4.04965	0.000117899	0.00234901	0.936501
SIT1	1.61965	6.1499	4.04884	0.000118236	0.00235341	0.93385
RRM2B	0.482793	9.44971	4.04782	0.000118666	0.00235964	0.930478
DIO3OS	-1.1556	7.23879	-4.04569	0.000119564	0.00237516	0.923479
ISG15	1.0783	11.3817	4.04481	0.000119935	0.00238018	0.920603
NTS	1.94577	6.99217	4.04417	0.000120207	0.00238325	0.918497
MRPL55	-0.466888	10.1206	-4.04254	0.000120903	0.00239304	0.913139
ATPAF1	-0.562247	11.5319	-4.04246	0.000120938	0.00239304	0.912869
ETV3	0.474033	9.41201	4.04209	0.000121096	0.0023938	0.911662
HAGH	-0.442439	12.2427	-4.04148	0.000121358	0.00239664	0.909653
NEB	1.9798	8.28238	4.04057	0.000121748	0.00240199	0.906676
MACROD1	-0.658061	9.94696	-4.03973	0.000122111	0.00240681	0.903908
RBP5	-0.707256	12.3472	-4.03867	0.000122571	0.00240882	0.900424
COX6A1	-0.391611	14.6558	-4.03858	0.00012261	0.00240882	0.900128
NHS	1.10551	6.14359	4.03843	0.000122673	0.00240882	0.899652
C5orf56	0.48858	9.18297	4.03839	0.000122691	0.00240882	0.899512
TMEM208	-0.383033	11.5388	-4.0361	0.000123688	0.00242389	0.891999
TSPOAP1-AS1	0.698428	7.09974	4.03608	0.000123699	0.00242389	0.89192
ATF7IP2	-0.711217	11.349	-4.03576	0.000123837	0.00242424	0.890885
BATF2	0.594894	8.38873	4.03313	0.000124996	0.00244457	0.882236
TGDS	-0.474304	10.7877	-4.03251	0.000125269	0.00244754	0.880211
ALDH8A1	-0.425448	14.1472	-4.0318	0.000125584	0.00244889	0.877877
ZNF101	0.460941	8.92188	4.03179	0.000125589	0.00244889	0.877845
SWAP70	0.502081	9.33841	4.03153	0.000125703	0.00244889	0.877005
EEF1A1	-0.347966	15.6422	-4.0277	0.000127414	0.00247984	0.864455
ZNF518A	0.488121	8.66409	4.0253	0.000128499	0.00249855	0.856584
POU2F2	0.764773	7.36135	4.02434	0.000128937	0.00250466	0.853424
STK38	0.442589	10.7484	4.02372	0.000129219	0.00250576	0.8514
CDKN3	1.39728	7.46085	4.02367	0.000129242	0.00250576	0.851232
PLEKHA2	0.435006	10.7011	4.0233	0.00012941	0.00250661	0.850027
IL12RB1	1.08568	7.9571	4.02292	0.000129584	0.00250757	0.848784
FAM122B	0.439764	9.64282	4.0198	0.000131019	0.00253291	0.838565
PROC	-0.471441	12.1439	-4.01877	0.000131496	0.00253969	0.835194
GALNT3	0.725301	7.79246	4.01813	0.000131791	0.00254297	0.833109
HEXIM2	-0.495836	8.43252	-4.01768	0.000131999	0.00254454	0.831648
EXOC8	0.417928	9.66087	4.01538	0.000133076	0.00256285	0.824111
RBP4	-0.416037	15.8083	-4.01506	0.000133224	0.00256326	0.823077
ZNF700	0.411117	8.74833	4.01355	0.000133939	0.00257218	0.818115
NCF2	0.827316	8.62823	4.01354	0.000133942	0.00257218	0.818089
GPRIN3	1.04929	7.40232	4.01235	0.000134505	0.00257975	0.8142
XPO1	0.280114	12.3923	4.01216	0.000134592	0.00257975	0.813598
EIF1	-0.292392	15.1991	-4.01076	0.000135259	0.00259008	0.809011
PCOLCE2	-1.50307	9.71787	-4.0097	0.000135766	0.0025954	0.805541
FLVCR1	0.630127	9.15501	4.00964	0.000135794	0.0025954	0.805349
RARRES2	-0.471718	14.4179	-4.00828	0.000136446	0.00260538	0.800911
CMBL	-0.518565	14.4195	-4.00704	0.000137045	0.00261397	0.796847
TPD52L1	-0.319437	11.9741	-4.00673	0.000137195	0.00261397	0.795828
CARD6	0.504476	9.20252	4.00654	0.000137284	0.00261397	0.795226
ANOS1	1.16047	7.76524	4.00576	0.000137662	0.00261569	0.792681
ST3GAL6	-0.714734	11.3026	-4.00564	0.000137722	0.00261569	0.792271
MMACHC	-0.395017	9.9549	-4.00555	0.000137763	0.00261569	0.791995
PRKD2	0.405413	9.45481	4.00292	0.000139046	0.00263755	0.783401
MMP7	1.66615	8.10544	4.00205	0.000139471	0.00264313	0.780571
KLHDC2	-0.35272	13.0303	-4.00171	0.000139637	0.0026438	0.779467
GAS2L3	0.923029	8.06297	4.00062	0.000140177	0.00264866	0.775883
ADH4	-0.541006	15.2818	-4.00039	0.000140287	0.00264866	0.775157
APOC3	-0.467062	15.8443	-4.00039	0.000140287	0.00264866	0.775154
LACC1	0.643477	8.92704	4.00002	0.00014047	0.00264963	0.77395
LILRA1	0.70622	7.29657	3.9994	0.000140779	0.00265299	0.771909
RELL1	0.489518	10.1439	3.99831	0.000141318	0.00266065	0.768367
MRPL24	-0.355897	10.9128	-3.99705	0.000141948	0.00267002	0.764243
HJURP	1.84825	4.73314	3.99634	0.000142298	0.00267412	0.761954
PIP4K2A	0.496366	10.0821	3.99547	0.000142737	0.00267988	0.759098
PIPOX	-0.419373	13.7348	-3.99366	0.000143649	0.0026945	0.75319
ABCG2	-0.903509	10.9853	-3.99167	0.000144658	0.00271089	0.746705
ASAH1	0.408732	13.0331	3.991	0.000144998	0.00271475	0.744523
SIGIRR	-0.69406	12.1288	-3.98839	0.000146333	0.00273719	0.73603
E2F3	0.719936	8.36563	3.98691	0.000147094	0.00274888	0.731219
GBP1	1.07113	11.4077	3.98643	0.000147343	0.00274988	0.729652
DCTN4	0.206473	11.3361	3.98628	0.00014742	0.00274988	0.729166
ARHGDIB	0.594183	11.8779	3.98355	0.000148841	0.00277383	0.720271
AMBP	-0.483157	15.8558	-3.98261	0.000149331	0.00277847	0.717223
ASL	-0.505805	12.9603	-3.98254	0.000149365	0.00277847	0.717011
NR1I3	-0.642582	11.7424	-3.98117	0.000150085	0.00278929	0.712551
NUB1	0.380933	10.7535	3.9783	0.000151608	0.002815	0.703194
PXMP2	-0.541182	13.1077	-3.97796	0.000151787	0.00281573	0.7021
MCM6	0.892509	10.1138	3.9766	0.000152513	0.00282661	0.697673
ASGR1	-0.407881	13.0906	-3.97595	0.000152858	0.00282946	0.695579
PFKP	0.990326	7.6969	3.97551	0.000153094	0.00282946	0.694152
HIVEP2	0.43444	8.67182	3.97542	0.000153142	0.00282946	0.693859
TLR4	0.601604	8.69184	3.97526	0.00015323	0.00282946	0.693329
EFEMP1	1.68089	9.16038	3.975	0.000153368	0.00282946	0.692491
LDHA	-0.295462	14.5175	-3.97408	0.000153866	0.00283606	0.689486
SERPINA4	-0.531593	13.3967	-3.97008	0.000156036	0.00287343	0.676504
RNF114	0.207168	11.4737	3.96927	0.000156478	0.00287893	0.673887
GTF2IRD2	-0.50717	10.149	-3.96894	0.000156663	0.00287971	0.672791
TMEM65	0.428297	8.90792	3.96682	0.000157826	0.00289846	0.665934
DGKA	0.574269	8.10656	3.96525	0.000158695	0.00291176	0.660847
PIWIL4	0.697243	7.1981	3.9646	0.000159061	0.00291309	0.658713
AKAP5	1.56901	5.17219	3.96451	0.000159108	0.00291309	0.658439
DNM3OS	0.680999	8.5816	3.96413	0.00015932	0.00291309	0.657201
BDH2	-0.411863	12.6474	-3.96409	0.000159344	0.00291309	0.657061
LIMD2	0.987102	6.63752	3.96313	0.000159879	0.00291665	0.653957
GRK6	0.638985	7.88864	3.96297	0.00015997	0.00291665	0.65343
ST13	-0.38742	13.633	-3.96296	0.000159973	0.00291665	0.653413
PRKCQ	1.31077	7.37933	3.96264	0.000160155	0.00291726	0.652357
AQP1	1.46741	9.36561	3.96239	0.000160295	0.00291726	0.651547
ARMCX2	0.684369	8.51601	3.96096	0.0001611	0.00292926	0.646907
DPYSL2	0.506362	11.5671	3.96032	0.00016146	0.00293316	0.644838
RUNX3	0.926563	7.77563	3.95825	0.000162634	0.00295183	0.638124
SLC25A36	0.457576	9.63208	3.95749	0.000163066	0.00295701	0.635667
TPT1	-0.377324	15.8619	-3.95632	0.000163732	0.00296642	0.631891
MYLIP	0.386599	9.25248	3.95328	0.000165482	0.00299545	0.622038
TATDN2	0.258819	9.96928	3.95262	0.000165865	0.00299969	0.619896
COX18	-0.247344	10.9344	-3.95073	0.00016696	0.00301663	0.613797
SLC44A2	0.509292	8.27221	3.95049	0.0001671	0.00301663	0.61302
SHPRH	0.507462	9.32511	3.95019	0.000167277	0.00301712	0.612041
SAT2	-0.490013	13.241	-3.94983	0.000167487	0.0030182	0.61088
GPRC5B	0.859708	8.42425	3.94852	0.000168253	0.0030293	0.606652
NDUFB2	-0.389394	13.4661	-3.94756	0.000168821	0.00303683	0.603528
BATF	1.08711	7.83504	3.94727	0.000168989	0.00303714	0.602607
PGM2L1	0.534155	8.24767	3.94697	0.000169168	0.00303765	0.601627
LRTOMT	-0.754898	7.54899	-3.94607	0.000169702	0.00304453	0.598707
PNP	-0.569177	11.0086	-3.9432	0.000171408	0.00307241	0.589439
TBC1D9B	-0.264244	10.8253	-3.94238	0.000171899	0.00307846	0.586793
CX3CR1	0.618832	9.25931	3.94068	0.000172921	0.00309176	0.581303
PEBP1	-0.345302	14.9067	-3.94041	0.000173086	0.00309176	0.580419
MAIP1	-0.328125	12.3743	-3.94015	0.00017324	0.00309176	0.579592
ZBTB38	0.408725	10.9472	3.94013	0.000173254	0.00309176	0.579518
CLDN11	1.54683	8.56284	3.93953	0.000173619	0.00309555	0.577568
RNF149	0.292894	11.1115	3.93852	0.000174228	0.003103	0.574325
ADI1	-0.420322	14.8656	-3.93833	0.000174345	0.003103	0.573705
TUG1	0.341329	11.0795	3.93798	0.000174555	0.003104	0.57259
ARHGAP18	0.530604	9.23029	3.93634	0.000175559	0.00311911	0.567276
NENF	-0.443455	10.8684	-3.93415	0.000176901	0.00314019	0.560223
RGS18	0.641663	8.2088	3.93354	0.000177279	0.00314408	0.558244
TCF19	1.0659	7.21872	3.93329	0.000177432	0.00314408	0.55745
MRPL16	-0.282586	11.3991	-3.933	0.000177612	0.00314435	0.556508
RAP1GAP2	0.996871	7.11539	3.93272	0.000177787	0.00314435	0.555596
CUL4B	0.377266	10.3926	3.93245	0.000177956	0.00314435	0.554717
CRIP1	1.96526	6.85446	3.93226	0.00017807	0.00314435	0.554121
SASH1	0.400853	10.71	3.9294	0.000179853	0.00317306	0.544895
FCER1G	0.617583	11.8819	3.926	0.000181993	0.003208	0.533944
HDAC3	-0.293034	10.2841	-3.92525	0.000182468	0.00321358	0.531528
FHOD1	0.674125	8.17416	3.92348	0.000183601	0.0032307	0.5258
ANXA1	0.711216	10.4415	3.92061	0.000185438	0.00325736	0.51658
EXOC3L2	-0.541901	8.43844	-3.92061	0.000185439	0.00325736	0.516576
UTRN	0.339556	11.1449	3.91973	0.00018601	0.00326031	0.513729
ANK2	0.87144	7.38572	3.91952	0.00018614	0.00326031	0.51308
RPLP0	-0.343311	14.7423	-3.91901	0.000186471	0.00326031	0.511435
INTU	0.804537	6.34108	3.91895	0.000186512	0.00326031	0.511233
IFITM1	0.695822	13.2352	3.91856	0.000186763	0.00326031	0.509987
PTPRCAP	1.06825	7.97902	3.91855	0.00018677	0.00326031	0.509953
BCS1L	-0.214284	10.246	-3.91845	0.000186836	0.00326031	0.509624
H2AFX	0.621867	9.40712	3.91836	0.000186899	0.00326031	0.509316
VAV1	0.663559	7.69419	3.91756	0.000187417	0.00326653	0.506751
CCNE2	1.00098	7.04429	3.91648	0.00018812	0.00327596	0.503283
LY9	0.740832	8.03492	3.91484	0.000189193	0.0032918	0.498019
TF	-0.435928	16.035	-3.91351	0.000190071	0.00330422	0.493735
ALKBH7	-0.480843	12.0133	-3.91314	0.000190319	0.00330502	0.492526
HIBCH	-0.445687	12.1874	-3.91277	0.000190562	0.00330502	0.491346
MOB1B	0.501862	9.34031	3.9127	0.000190608	0.00330502	0.491121
SYT13	1.20137	7.56983	3.91232	0.000190858	0.00330651	0.489909
NOL8	0.442539	9.68233	3.91138	0.000191483	0.0033127	0.486884
HPD	-0.459722	14.7861	-3.91129	0.000191543	0.0033127	0.486591
SHISA3	1.32391	6.0897	3.91051	0.000192062	0.00331883	0.484086
ARF6	0.338655	12.3884	3.90947	0.00019276	0.00332804	0.48073
ELOVL7	1.47067	7.21633	3.90774	0.000193916	0.00334513	0.475196
OPLAH	-0.473297	9.81482	-3.90717	0.000194301	0.00334655	0.473361
ITIH2	-0.420114	15.1973	-3.90713	0.00019433	0.00334655	0.473221
IL16	0.536933	8.23596	3.90683	0.000194534	0.00334721	0.472249
MRPL34	-0.322035	11.9676	-3.90505	0.000195734	0.00336499	0.466557
MCM5	0.784262	9.36086	3.90473	0.000195953	0.00336589	0.465522
COL5A2	0.74325	10.741	3.9042	0.000196316	0.00336926	0.46381
AKR1B1	0.666152	10.7715	3.90131	0.000198292	0.00340027	0.454542
NDUFA4	-0.37331	14.3091	-3.8994	0.000199606	0.0034199	0.448429
RPL14	-0.378468	13.7717	-3.89888	0.00019997	0.00342323	0.446743
C12orf49	0.523312	9.59038	3.89841	0.000200292	0.00342584	0.445254
ANGEL1	-0.454721	9.02708	-3.8965	0.000201625	0.00344383	0.439116
LIME1	-0.643352	10.2295	-3.8962	0.000201835	0.00344383	0.43815
MTERF4	-0.410268	9.27392	-3.89617	0.000201855	0.00344383	0.438058
NUDT5	-0.479571	11.7394	-3.89534	0.000202435	0.0034508	0.435404
POP7	-0.478289	10.4488	-3.894	0.000203381	0.00346401	0.431089
TNFRSF21	0.736862	9.6309	3.89367	0.000203613	0.00346502	0.430037
PLCXD2	0.852579	7.11666	3.89333	0.000203851	0.00346616	0.428953
ZGPAT	-0.864257	12.6731	-3.89302	0.000204068	0.00346692	0.427971
HJV	-0.494756	12.727	-3.89231	0.000204572	0.00347256	0.42569
EXOG	0.99025	7.17009	3.89114	0.000205402	0.00348372	0.421943
SPATS1	-1.30273	6.22942	-3.88963	0.000206477	0.00349901	0.417111
UGCG	0.531245	11.4623	3.88896	0.000206956	0.00350419	0.414968
AVL9	0.265554	10.3765	3.88858	0.000207234	0.00350595	0.413727
SIVA1	-0.501823	10.5661	-3.88656	0.000208686	0.00352756	0.407266
NMI	0.39927	11.3474	3.8846	0.000210105	0.00354858	0.400997
INPP5A	-0.362104	10.8131	-3.88298	0.000211286	0.00356555	0.39581
EPB41L5	-0.472319	10.8024	-3.88259	0.00021157	0.00356735	0.394568
SYTL1	0.976312	7.58339	3.8823	0.000211784	0.00356797	0.393636
SECTM1	0.652544	8.67713	3.88196	0.000212031	0.00356917	0.392554
RAP2A	0.445104	10.3377	3.88098	0.000212753	0.00357833	0.38941
ANTXR1	0.953066	9.40489	3.88013	0.000213378	0.00358585	0.386698
PHF21A	0.433968	8.65074	3.87556	0.000216769	0.00363819	0.372111
CD24	1.44507	11.0579	3.87491	0.000217263	0.00363819	0.370006
KIDINS220	0.365117	10.5395	3.87479	0.000217349	0.00363819	0.369639
FAM13B	0.304143	9.85715	3.87475	0.000217378	0.00363819	0.369519
C1orf54	0.592054	10.5633	3.87473	0.000217394	0.00363819	0.369451
RNF150	0.638684	7.72228	3.87399	0.00021795	0.00364448	0.367087
DEF6	0.625645	7.80762	3.8737	0.00021817	0.00364497	0.366156
CASP8	0.491649	9.84043	3.87347	0.000218341	0.00364497	0.365432
BEX2	1.33224	7.43796	3.87218	0.000219315	0.00365801	0.361312
KDM3B	0.253699	10.585	3.87196	0.000219484	0.00365801	0.360599
SMIM19	-0.44627	13.1977	-3.87122	0.000220045	0.00366306	0.358241
MCTP1	0.706707	7.71441	3.87097	0.000220237	0.00366306	0.357434
STX6	0.354402	9.42867	3.87084	0.000220331	0.00366306	0.357037
ACTR2	0.469819	11.8794	3.86882	0.000221873	0.00368565	0.350589
CHRDL1	1.63841	6.47997	3.86839	0.000222207	0.00368816	0.349198
ADGRA2	0.678906	8.23347	3.86632	0.000223797	0.00371151	0.342603
RNF145	0.49308	10.9635	3.86598	0.000224058	0.00371278	0.341526
ATPAF2	-0.553308	8.05213	-3.86517	0.000224686	0.00372014	0.338937
MRPS9	-0.265456	10.0944	-3.86344	0.00022603	0.00373932	0.333423
NEMP1	0.469125	9.01316	3.86273	0.000226585	0.00374542	0.331158
ZNF827	0.885165	7.55589	3.86105	0.000227898	0.00376404	0.325815
RGS1	1.20986	8.17394	3.86078	0.000228115	0.00376455	0.324933
FAM199X	0.448778	9.72186	3.86011	0.000228637	0.00377008	0.322821
UNC13D	1.02866	6.30586	3.85667	0.000231363	0.00380976	0.311864
CDCA5	1.22567	6.83128	3.8566	0.000231421	0.00380976	0.311631
RUNX1-IT1	1.31021	6.10431	3.85616	0.000231775	0.00381248	0.310218
COL16A1	1.13534	7.27193	3.85547	0.000232323	0.00381839	0.308033
ADAM28	1.89627	5.8134	3.85506	0.000232649	0.00382064	0.306736
SOCS4	0.524421	9.25779	3.85429	0.000233269	0.0038277	0.304278
TCEA3	-0.53649	12.3105	-3.8519	0.000235199	0.00385624	0.29666
SCG5	-0.869345	10.041	-3.85129	0.000235692	0.00386118	0.294724
GGTA1P	0.640147	9.98713	3.84927	0.000237335	0.00388495	0.288302
PPP1R1A	-1.34809	11.9791	-3.84842	0.000238033	0.00388902	0.28559
ECT2	0.988153	7.12924	3.8483	0.00023813	0.00388902	0.285214
ODF3B	0.494104	9.58506	3.84826	0.000238162	0.00388902	0.285087
RNASEL	0.434754	8.5616	3.84696	0.000239226	0.00390323	0.28097
C6orf62	0.223584	12.6247	3.84595	0.000240062	0.00391371	0.277743
ALOX5AP	0.78187	9.38455	3.84459	0.000241183	0.0039288	0.273439
HK1	0.750421	8.97702	3.84301	0.000242503	0.00394713	0.268393
KCTD16	-1.83289	4.40446	-3.84162	0.000243656	0.0039627	0.264009
RASSF5	0.374266	10.7123	3.8405	0.000244602	0.00397488	0.26043
CYP2E1	-0.47278	15.6809	-3.83911	0.000245767	0.0039906	0.256036
TRG-AS1	1.15626	7.49187	3.83884	0.000245996	0.00399112	0.255175
CRADD	-0.412697	10.0643	-3.83817	0.000246566	0.00399714	0.253039
METTL23	-0.303038	12.2409	-3.83783	0.000246852	0.00399856	0.251967
DAAM2	-0.440079	9.11473	-3.83728	0.000247322	0.00400297	0.250208
NKG7	0.745122	9.29002	3.83509	0.000249184	0.00402829	0.243277
LNPEP	0.388254	10.5146	3.83497	0.000249286	0.00402829	0.2429
TACC1	0.370121	11.4668	3.83339	0.000250643	0.00404698	0.237884
AIFM2	0.453157	8.94015	3.83251	0.000251401	0.00405597	0.235094
RPS7	-0.290223	14.5743	-3.83149	0.000252285	0.00406699	0.231849
APOBEC3C	0.857225	7.51198	3.83095	0.000252748	0.0040712	0.230157
SUSD6	0.403593	10.6837	3.8301	0.000253486	0.00407983	0.227463
TGFBR2	0.318592	12.0543	3.82972	0.000253824	0.00408202	0.22623
GTPBP1	0.449414	8.92417	3.82777	0.000255521	0.00410604	0.220073
CCT6B	-0.485371	8.96289	-3.82679	0.000256387	0.0041149	0.21695
CYP3A4	-0.853873	15.0604	-3.82645	0.000256686	0.0041149	0.215873
ZNF200	0.462931	8.78828	3.82637	0.000256756	0.0041149	0.215621
GCSH	-0.36078	13.433	-3.82616	0.000256941	0.0041149	0.214956
HVCN1	0.50273	8.53931	3.82598	0.000257092	0.0041149	0.214411
ENTPD4	0.311346	10.4855	3.82471	0.000258217	0.00412939	0.21038
GUCA2B	-0.935032	7.2731	-3.82413	0.000258729	0.00412939	0.20855
KDM5A	0.4041	9.55252	3.82405	0.0002588	0.00412939	0.208297
NALCN	1.41859	7.30779	3.82404	0.000258816	0.00412939	0.208239
C1QA	0.743769	11.1809	3.82275	0.000259961	0.00414316	0.20416
STARD10	-0.453221	12.4897	-3.8226	0.00026009	0.00414316	0.203703
UPRT	0.326966	8.78426	3.81997	0.000262448	0.00417472	0.195366
CRYBG3	0.401544	9.10474	3.81993	0.000262484	0.00417472	0.195238
C12orf75	1.30257	8.05918	3.81814	0.000264096	0.00419482	0.189582
PLG	-0.53349	14.7229	-3.81806	0.000264164	0.00419482	0.189345
LOC100049716	-0.488774	10.0856	-3.81727	0.000264886	0.00420298	0.186826
SPP1	1.81215	10.0987	3.81641	0.00026566	0.00421195	0.18413
TENT2	0.321185	9.82214	3.81598	0.000266054	0.0042149	0.182759
PXN-AS1	-0.703563	7.68095	-3.81506	0.000266896	0.00422212	0.179842
TTK	1.63246	6.16028	3.81502	0.000266929	0.00422212	0.179729
LOC728392	0.911083	7.68384	3.81461	0.00026731	0.00422484	0.17841
ORM1	-0.533822	15.7102	-3.81391	0.000267946	0.00423158	0.176216
ARID5B	0.488525	9.57853	3.81249	0.000269256	0.00424851	0.171713
PLTP	0.665082	9.29272	3.81229	0.00026944	0.00424851	0.171082
PLA2G7	1.07646	9.05825	3.81097	0.000270658	0.00426439	0.166917
DEPDC1B	1.82472	5.28764	3.8106	0.000270994	0.0042652	0.165769
THEM6	-0.383825	9.14884	-3.81046	0.000271132	0.0042652	0.1653
ADCY4	0.860464	7.82385	3.81002	0.000271538	0.00426827	0.163916
MKNK1	0.302936	10.9035	3.80979	0.000271751	0.00426829	0.163194
RASSF2	0.563551	8.75627	3.8087	0.000272761	0.00428082	0.159769
DLGAP5	1.91138	5.79346	3.80714	0.00027422	0.00429779	0.154842
LINC02670	-1.46697	2.29223	-3.80709	0.000274268	0.00429779	0.15468
CEP350	0.322841	10.3	3.80614	0.000275163	0.00430846	0.151673
IRAK3	0.692857	7.56302	3.80478	0.000276443	0.00432515	0.147387
IGHD	1.26852	7.58331	3.80255	0.000278562	0.00435493	0.140336
TOGARAM2	1.10223	6.4139	3.80196	0.000279115	0.00436021	0.138503
PEA15	0.456523	11.0545	3.80117	0.000279876	0.0043685	0.13599
SOX4	1.06402	9.64852	3.80095	0.000280079	0.0043685	0.13532
MRAS	0.621398	8.72839	3.80066	0.000280359	0.00436949	0.134399
C11orf71	-0.491402	10.6687	-3.80003	0.00028096	0.00437548	0.132421
PLA2G2D	1.21224	4.06425	3.79942	0.000281546	0.00437972	0.130498
HEBP1	-0.316639	12.8629	-3.7993	0.000281666	0.00437972	0.130103
HIBADH	-0.306341	12.9164	-3.79861	0.000282335	0.00438612	0.127916
MCM4	0.468576	8.97466	3.79842	0.000282513	0.00438612	0.127334
CCDC88A	0.534549	8.99324	3.7968	0.000284081	0.00440707	0.122225
ZDHHC20	0.363993	9.28884	3.79625	0.000284609	0.00441188	0.120509
NTHL1	-0.435052	9.26216	-3.79564	0.000285206	0.00441774	0.118573
TMC6	0.462747	8.46754	3.79518	0.000285657	0.00441829	0.117115
RC3H2	0.431997	9.47416	3.79515	0.000285679	0.00441829	0.117043
UHRF1BP1	0.406597	10.425	3.79338	0.000287411	0.00444167	0.111464
ATAD2	0.581664	8.82202	3.79301	0.000287773	0.00444385	0.110304
PQLC1	-0.370147	11.6407	-3.79246	0.00028832	0.0044489	0.108551
PARK7	-0.292547	14.4268	-3.79149	0.000289276	0.00446024	0.105495
AURKAIP1	-0.324121	12.2874	-3.79025	0.000290501	0.00447571	0.101595
IFNGR2	0.486927	11.0658	3.78795	0.000292782	0.00450152	0.0943762
RECQL	0.462162	9.44775	3.78753	0.000293208	0.00450152	0.0930334
RMI1	0.348928	9.53668	3.78749	0.000293243	0.00450152	0.0929246
MAP2K6	-0.69529	8.77773	-3.78745	0.000293285	0.00450152	0.092792
CDH11	1.53435	7.07273	3.78744	0.000293291	0.00450152	0.0927719
HK2	0.7297	8.21988	3.78623	0.000294509	0.00451677	0.0889479
GUCY1A1	0.504592	9.77235	3.78574	0.000294995	0.00452079	0.0874259
CLECL1	0.800332	8.04208	3.78481	0.000295932	0.00453172	0.0844974
LHFPL2	0.711431	8.62223	3.78353	0.000297223	0.00454695	0.0804813
NDUFV1	-0.278859	12.4238	-3.78338	0.000297378	0.00454695	0.0800006
NELL2	1.34835	6.85209	3.78279	0.000297977	0.00455266	0.0781446
RBM14	0.449815	9.83616	3.78202	0.000298754	0.00455809	0.0757384
METTL8	0.314267	8.50254	3.78199	0.000298784	0.00455809	0.0756472
JAG1	0.82589	10.5245	3.78143	0.000299358	0.0045634	0.0738766
FGB	-0.444447	15.5484	-3.78058	0.000300231	0.0045711	0.0711892
MTFR1	-0.365031	11.6829	-3.78049	0.000300316	0.0045711	0.0709266
RAD21	0.330922	11.6142	3.78006	0.000300759	0.00457419	0.0695678
OLFML2B	0.89904	7.01699	3.77967	0.000301158	0.00457419	0.0683442
CRYL1	-0.423505	12.4592	-3.77945	0.000301388	0.00457419	0.0676403
CNBP	-0.341866	13.7071	-3.77941	0.000301426	0.00457419	0.0675237
PCBP2	-0.31699	13.8942	-3.77887	0.000301977	0.00457912	0.0658371
MYO1G	0.699051	8.08007	3.77604	0.000304896	0.00461991	0.0569614
EXOC1	0.311261	10.3142	3.77544	0.000305523	0.00462239	0.0550675
NUDT6	-0.374411	10.7719	-3.77526	0.000305714	0.00462239	0.0544902
COX2	-0.386925	16.134	-3.77522	0.000305747	0.00462239	0.0543904
UBAC2-AS1	-0.611367	7.07784	-3.77385	0.000307179	0.00464056	0.0500796
ACADL	-0.44146	10.5941	-3.77321	0.000307851	0.00464711	0.0480628
PRDM6	-1.30599	5.9352	-3.773	0.000308073	0.00464711	0.0473969
PAN3	0.371793	10.8671	3.77272	0.000308364	0.00464803	0.0465258
DGLUCY	0.416962	10.2298	3.77113	0.000310031	0.00466966	0.0415529
SNTB2	0.399588	9.71911	3.77088	0.000310301	0.00467025	0.0407496
DPH5	-0.313012	10.9557	-3.77051	0.000310685	0.00467255	0.0396071
RACGAP1	0.790934	8.62085	3.77015	0.00031107	0.00467485	0.038465
PBK	2.02799	6.73639	3.76937	0.000311893	0.00468373	0.0360279
ROCK1	0.26251	11.7846	3.76812	0.00031322	0.00470017	0.0321099
TSSK3	-0.786699	5.49761	-3.76739	0.000313994	0.0047007	0.0298356
PHGDH	-0.608852	11.1896	-3.76734	0.000314056	0.0047007	0.0296516
GFRA4	-0.809803	4.01051	-3.76724	0.000314156	0.0047007	0.0293574
GADD45GIP1	-0.387576	9.47286	-3.76721	0.000314188	0.0047007	0.0292659
NMRK1	-0.407873	12.0792	-3.76636	0.000315103	0.0047109	0.0265831
STAP1	1.52826	5.29609	3.76424	0.000317375	0.00474137	0.0199537
F10	-0.494861	11.4181	-3.76368	0.000317983	0.0047457	0.0181903
SERPINA1	-0.409475	15.8946	-3.76353	0.000318136	0.0047457	0.0177461
HAAO	-0.7386	10.6812	-3.76318	0.000318518	0.0047479	0.0166376
RBBP4	0.290648	11.3851	3.76272	0.000319016	0.00474845	0.0151966
SYNE2	0.566279	10.8009	3.76271	0.000319026	0.00474845	0.015169
NPAT	0.316448	9.31113	3.76208	0.000319716	0.00475047	0.0131754
FGFR1OP	-0.466803	10.3278	-3.76199	0.000319809	0.00475047	0.0129085
BTN3A1	0.663311	10.0349	3.76194	0.000319868	0.00475047	0.0127392
ALDH9A1	-0.329533	13.9111	-3.76141	0.000320437	0.00475542	0.0110997
EPHX2	-0.619032	12.3575	-3.76027	0.000321679	0.00477035	0.00753066
ACOX2	-0.549348	13.3009	-3.75962	0.00032239	0.00477727	0.00549378
LINC01128	-0.576936	9.87002	-3.75941	0.000322619	0.00477727	0.00483875
ITIH1	-0.615414	13.7716	-3.75896	0.000323113	0.00478108	0.00342694
SSH2	0.562521	8.42925	3.75842	0.000323702	0.0047828	0.00174837
AKR1C1	-0.314468	14.9762	-3.75842	0.000323703	0.0047828	0.00174494
LINC02504	-1.62707	4.64193	-3.75807	0.000324086	0.00478495	0.000654988
HSD17B11	-0.451603	12.8189	-3.75732	0.00032492	0.0047898	-0.00171616
IRF4	0.750357	7.62887	3.75729	0.000324952	0.0047898	-0.00180514
DHRS9	0.762786	8.82491	3.75713	0.000325126	0.0047898	-0.0022999
CARD16	0.717362	10.0898	3.75688	0.0003254	0.00479033	-0.0030764
ATP6V1B2	0.415155	11.0639	3.75503	0.000327448	0.00481698	-0.0088637
TMEM131	0.392205	10.5696	3.75378	0.000328838	0.0048339	-0.0127696
ERG28	-0.474778	11.9773	-3.7524	0.000330385	0.0048531	-0.0170964
GATM	-0.462605	14.7165	-3.75173	0.000331137	0.0048606	-0.0191925
F11	-0.605148	11.8309	-3.75112	0.000331813	0.00486699	-0.0210737
ROBO1	0.589916	9.85486	3.75088	0.00033209	0.00486751	-0.0218428
KLRB1	0.723546	9.83038	3.74985	0.000333253	0.00488101	-0.025066
CKS2	0.762202	10.7425	3.74851	0.000334767	0.00489964	-0.0292465
APOH	-0.447485	16.2194	-3.74699	0.000336488	0.00491866	-0.0339757
RNASE4	-0.422748	13.5138	-3.74694	0.000336554	0.00491866	-0.0341543
PKNOX1	0.394382	8.51944	3.74591	0.000337723	0.00493217	-0.0373512
FANCI	0.875541	7.62052	3.74489	0.000338887	0.00494559	-0.0405231
MEX3C	0.457257	9.21319	3.73854	0.000346252	0.00504884	-0.060344
COX5B	-0.391095	13.9441	-3.73836	0.000346462	0.00504884	-0.0609044
ATP10D	0.479813	9.46541	3.73678	0.000348312	0.00507213	-0.0658123
AKR1C4	-0.599161	13.7245	-3.73622	0.00034898	0.00507819	-0.0675774
BTN2A1	0.442156	9.36225	3.73562	0.000349686	0.0050848	-0.0694405
BICC1	1.41458	8.10321	3.73477	0.000350687	0.0050957	-0.0720772
HYI	-0.325966	10.6028	-3.73408	0.000351507	0.00510393	-0.0742291
ATP5PF	-0.30724	14.0924	-3.73326	0.000352485	0.00511445	-0.0767894
HECA	0.311332	10.5267	3.73296	0.000352839	0.00511592	-0.0777162
HP	-0.461472	15.8693	-3.73268	0.000353172	0.00511706	-0.0785841
KCNN4	1.43408	5.65822	3.73169	0.000354355	0.00513052	-0.0816657
HADH	-0.316897	13.6188	-3.73087	0.000355338	0.00514107	-0.0842206
SMIM11A	-0.357937	8.82868	-3.72975	0.000356693	0.00515698	-0.0877279
CD1E	1.5634	6.32423	3.72951	0.000356984	0.00515748	-0.0884781
SARDH	-0.595024	10.4021	-3.72913	0.000357438	0.00516035	-0.0896493
SP140	1.1225	6.40562	3.72597	0.000361271	0.00521196	-0.0994799
AGXT	-0.433431	14.8198	-3.72507	0.000362371	0.00522308	-0.10228
BLOC1S1	-0.410907	11.1025	-3.72491	0.00036256	0.00522308	-0.10276
IKZF2	0.893777	6.8067	3.72434	0.000363258	0.00522941	-0.104533
C1orf53	-0.530684	10.1327	-3.72396	0.000363729	0.00523246	-0.105728
CHCHD10	-0.444806	12.9498	-3.72342	0.000364387	0.00523819	-0.107393
KBTBD11	-0.887654	8.87884	-3.72285	0.000365097	0.00524466	-0.109186
PIM3	0.440234	10.3765	3.72219	0.000365909	0.00525259	-0.111235
CLEC2B	0.568147	11.1973	3.72134	0.000366961	0.00526181	-0.113879
METTL26	-0.416792	9.91085	-3.72125	0.000367073	0.00526181	-0.11416
LAX1	0.742226	7.64555	3.72048	0.000368017	0.0052716	-0.116527
SPTLC2	0.422589	9.0794	3.72018	0.00036839	0.00527321	-0.117461
RPAP3	0.351527	9.2795	3.71997	0.000368655	0.00527326	-0.118124
LNP1	-0.507811	8.82602	-3.71957	0.000369156	0.00527668	-0.119373
SLC17A9	-0.477169	10.0732	-3.71899	0.000369878	0.00527959	-0.121173
B3GALNT2	0.339458	10.0242	3.71898	0.000369883	0.00527959	-0.121186
RPL18	-0.316648	14.4853	-3.71877	0.000370152	0.00527971	-0.121857
SGPP1	0.434902	10.8634	3.71751	0.000371722	0.00529573	-0.125755
C4BPB	-0.500841	13.114	-3.71745	0.0003718	0.00529573	-0.12595
RPS29	-0.29797	15.1467	-3.717	0.000372371	0.00529767	-0.127362
TTYH3	0.598942	8.52175	3.71692	0.000372462	0.00529767	-0.127587
NDUFB4	-0.309966	13.9003	-3.7165	0.000372994	0.0053015	-0.128903
PARP12	0.48073	10.4038	3.71526	0.00037456	0.00532002	-0.132763
HMGN3	-0.246585	13.6649	-3.71301	0.000377401	0.00535325	-0.139725
ITPR1	0.500793	8.80967	3.71299	0.00037743	0.00535325	-0.139794
GNMT	-1.32767	13.0158	-3.7123	0.000378305	0.00536189	-0.141927
MAPK1IP1L	0.271776	12.7025	3.71193	0.000378785	0.00536492	-0.143095
ETV1	0.642186	8.0327	3.71029	0.000380875	0.00538972	-0.148163
LY86	0.60733	10.0513	3.71014	0.00038107	0.00538972	-0.148634
PXDN	0.461415	10.1868	3.70829	0.000383442	0.00541948	-0.154352
TACO1	-0.241265	10.6037	-3.70803	0.000383787	0.00542056	-0.15518
ZNF644	0.229844	10.8074	3.70716	0.000384907	0.00543258	-0.157865
BMS1	0.326355	9.48667	3.70687	0.000385279	0.00543402	-0.158753
ASAP1	0.405185	10.6316	3.70523	0.000387416	0.00546035	-0.163847
CCS	-0.471263	10.6463	-3.70245	0.000391051	0.00550662	-0.172449
TMEM144	0.878969	7.593	3.70231	0.000391245	0.00550662	-0.172904
COL4A1	0.91244	11.3427	3.70061	0.000393483	0.00553427	-0.178158
PDGFD	0.947892	8.91369	3.69824	0.000396626	0.00557459	-0.185484
SLC6A14	-2.167	3.75029	-3.69686	0.000398471	0.00559661	-0.189757
RASA2	0.469625	10.433	3.69639	0.000399104	0.00560162	-0.19122
SPATS2	0.535839	8.56893	3.6959	0.000399753	0.00560682	-0.192716
MKI67	0.784712	7.2339	3.69528	0.000400587	0.00561461	-0.194634
FAR1	0.628042	8.28925	3.69483	0.000401199	0.00561929	-0.196039
CCDC127	-0.370624	10.0266	-3.69265	0.000404136	0.0056565	-0.202755
ZMYND12	-0.533849	8.75954	-3.69217	0.000404795	0.0056618	-0.204256
MINK1	0.314325	11.1739	3.69178	0.000405319	0.0056652	-0.205446
SLC47A1	-0.610593	12.5463	-3.69141	0.000405822	0.00566831	-0.206588
ZBTB11	0.317655	10.0709	3.69013	0.00040758	0.00568893	-0.210568
SLC36A1	0.633901	8.27324	3.68972	0.000408136	0.00569275	-0.211822
POC1B	0.406438	8.66439	3.68822	0.000410193	0.00571748	-0.21645
MGAT4A	0.441619	9.19424	3.68798	0.00041052	0.00571809	-0.217183
SUSD1	0.925568	7.9236	3.68718	0.000411625	0.00572954	-0.219659
CERS2	-0.395331	13.7582	-3.68616	0.000413043	0.00574531	-0.222824
RPL22	-0.34857	14.2811	-3.68545	0.000414021	0.00575473	-0.225002
KPNA5	0.405278	8.54748	3.68511	0.000414492	0.00575473	-0.226048
TOPBP1	0.31879	9.98223	3.685	0.000414649	0.00575473	-0.226397
NSMAF	0.493444	9.66876	3.68485	0.00041486	0.00575473	-0.226866
RPL6	-0.282802	14.5664	-3.68389	0.000416192	0.00576923	-0.229815
SLC25A26	-0.376231	9.99825	-3.68246	0.000418191	0.00579296	-0.234226
ANKRD17	0.294412	10.0445	3.68122	0.000419931	0.00580934	-0.238047
RNF19A	0.419393	10.9643	3.68121	0.000419949	0.00580934	-0.238087
ALB	-0.393239	15.7783	-3.6806	0.000420804	0.00581536	-0.23996
TOLLIP	-0.314574	9.97823	-3.68049	0.00042096	0.00581536	-0.2403
RNASE1	0.747614	10.4024	3.67996	0.000421708	0.00582171	-0.241934
ARHGAP17	0.413848	10.2827	3.67848	0.000423799	0.00583315	-0.246487
PLBD1	0.626176	9.53852	3.67826	0.000424119	0.00583315	-0.247181
GAPT	0.936667	6.25471	3.67821	0.000424188	0.00583315	-0.247331
XRCC5	-0.372861	12.7748	-3.67821	0.000424194	0.00583315	-0.247344
STAT2	0.498288	12.3906	3.678	0.000424493	0.00583315	-0.247992
SIRT5	-0.381071	10.7595	-3.67796	0.000424551	0.00583315	-0.248119
CPNE5	1.25973	6.28469	3.67795	0.00042456	0.00583315	-0.248138
IER5L	1.44044	6.99448	3.67733	0.000425438	0.00583976	-0.250038
CXCL1	1.20331	7.29668	3.6772	0.000425627	0.00583976	-0.250447
IFT46	-0.34706	9.08903	-3.677	0.000425909	0.00583976	-0.251058
GALNT10	0.4829	8.34089	3.67676	0.00042626	0.00583981	-0.251814
ZG16	-0.932008	10.8579	-3.67659	0.000426491	0.00583981	-0.252315
RPL7	-0.319401	15.0628	-3.67607	0.000427233	0.00584599	-0.253913
SFPQ	0.356813	11.9115	3.67582	0.000427602	0.00584708	-0.254707
SH2B3	0.390197	10.1475	3.67487	0.000428956	0.00586163	-0.257618
MPEG1	0.651893	11.5713	3.6745	0.000429489	0.00586493	-0.258759
EPB41L2	0.527686	10.3384	3.67429	0.000429797	0.00586518	-0.25942
ND2	-0.437862	15.6287	-3.67388	0.000430377	0.00586912	-0.260661
LRRC8B	0.618615	8.10014	3.67248	0.000432408	0.00589283	-0.264992
CMC4	-0.453746	11.258	-3.67068	0.000435021	0.00592444	-0.270536
SEPT5-GP1BB	-0.773771	4.15774	-3.67029	0.000435577	0.00592801	-0.271711
ADH1C	-0.606522	15.0142	-3.67002	0.000435971	0.00592938	-0.272543
AOX1	-0.570801	14.675	-3.66708	0.000440283	0.00597885	-0.281598
ALDH1L1	-0.642565	12.7829	-3.66708	0.000440287	0.00597885	-0.281607
ADAMDEC1	1.47934	7.2127	3.66693	0.000440497	0.00597885	-0.282047
BHMT	-0.68777	14.7653	-3.6665	0.000441143	0.00598359	-0.283393
IDH3B	-0.266782	11.4103	-3.66586	0.000442088	0.00599238	-0.285363
DNAJC19	-0.458835	10.7861	-3.6649	0.0004435	0.00600749	-0.288296
QTRT2	0.354525	8.34186	3.66414	0.000444624	0.00601867	-0.290625
RTP4	0.685246	9.31938	3.6632	0.000446028	0.00603249	-0.293527
UNC5C	0.69349	7.72025	3.66306	0.000446242	0.00603249	-0.293967
MNX1-AS1	-1.04374	2.39422	-3.66249	0.000447083	0.0060398	-0.295698
NAA38	-0.397173	11.3972	-3.66162	0.000448387	0.00605337	-0.298379
ZDHHC23	0.446208	8.98137	3.66003	0.000450767	0.00607791	-0.303248
ITGAV	0.589048	11.3304	3.65999	0.00045084	0.00607791	-0.303398
MDK	1.54233	6.75783	3.65981	0.000451108	0.00607791	-0.303944
KCNN2	-1.5997	10.1567	-3.65696	0.000455414	0.00613184	-0.312683
CENPW	0.668321	8.28078	3.65604	0.000456812	0.00614656	-0.315502
SLC37A2	0.794422	6.9156	3.65531	0.000457933	0.00615754	-0.317757
CH17-340M24.3	-0.340003	10.699	-3.65495	0.000458475	0.00616072	-0.318844
FRMD4A	0.377867	9.65894	3.65306	0.000461376	0.00619558	-0.324645
SLC15A2	0.890592	7.16932	3.65176	0.000463383	0.00621839	-0.328636
TRIM38	0.460757	10.2907	3.65094	0.00046466	0.00623055	-0.331168
ASGR2	-0.406945	14.1367	-3.65078	0.000464907	0.00623055	-0.331656
IDH1-AS1	-0.627591	7.14587	-3.65055	0.000465254	0.00623107	-0.332342
LRMP	0.565083	8.39797	3.65022	0.00046577	0.00623384	-0.333361
GZMB	0.955734	7.94589	3.64958	0.000466761	0.00624183	-0.335316
GLUD2	-0.52851	11.8326	-3.64944	0.000466985	0.00624183	-0.335757
LOC100505549	0.435172	7.91594	3.6486	0.000468287	0.00625472	-0.338318
CYP1A2	-0.541878	15.2295	-3.64842	0.000468569	0.00625472	-0.338872
R3HCC1	-0.308849	10.6383	-3.64781	0.000469528	0.00626337	-0.340751
RPS6	-0.319238	14.8902	-3.64702	0.000470766	0.00626926	-0.343172
RPL32	-0.335919	14.7958	-3.64697	0.000470848	0.00626926	-0.343332
BAX	0.956728	7.55322	3.64693	0.000470901	0.00626926	-0.343436
LINC01003	-0.446447	9.59611	-3.64621	0.000472028	0.00628012	-0.345635
IL21R	0.98626	6.64965	3.64549	0.000473163	0.00628314	-0.347843
TECR	-0.311455	10.8283	-3.64546	0.000473224	0.00628314	-0.347962
SPECC1L	0.413719	9.6036	3.64528	0.0004735	0.00628314	-0.348497
ACAA2	-0.422956	14.3615	-3.64528	0.0004735	0.00628314	-0.348498
OAS1	0.901495	10.4933	3.6445	0.000474738	0.00629543	-0.350899
SETD6	-0.320128	8.64082	-3.64382	0.000475807	0.00630189	-0.352966
BAK1	0.542248	8.01152	3.64379	0.00047585	0.00630189	-0.35305
ADAR	0.363403	12.3585	3.64219	0.000478401	0.00633152	-0.357966
LOC646736	-1.51711	5.04124	-3.64062	0.000480911	0.00636057	-0.362776
RNF130	-0.389592	12.6667	-3.63971	0.000482366	0.00636949	-0.365553
FANCM	0.683997	7.03627	3.63968	0.000482414	0.00636949	-0.365645
ZFYVE16	0.332885	10.0493	3.6396	0.000482532	0.00636949	-0.365871
VEPH1	1.35267	5.90513	3.63851	0.000484294	0.00638857	-0.369222
FANCD2	1.30462	6.76679	3.63794	0.000485216	0.00639655	-0.37097
DEK	0.281038	11.498	3.63573	0.000488788	0.00643943	-0.377711
CCNF	1.09886	6.8571	3.63461	0.00049061	0.00645705	-0.381133
PLA2G4D	-1.56169	4.72767	-3.6344	0.000490954	0.00645705	-0.381777
ALKBH5	-0.300073	11.3082	-3.63432	0.000491085	0.00645705	-0.382022
RPS27	-0.301783	15.1187	-3.63266	0.000493798	0.00648849	-0.387085
RIPK2	0.48309	8.72597	3.6307	0.000497025	0.00652665	-0.393073
ELMO2	0.276324	9.64667	3.63042	0.000497497	0.00652859	-0.393945
PLXDC2	0.52472	9.09224	3.6301	0.000498025	0.00653128	-0.394921
ZC3HAV1	0.371397	11.1262	3.62931	0.000499325	0.00654408	-0.397316
CYBA	0.55406	11.2901	3.62892	0.000499983	0.00654844	-0.398526
RRAGC	0.283421	10.5829	3.6284	0.000500837	0.00655059	-0.400094
UBE2C	0.829876	8.08599	3.62831	0.000500986	0.00655059	-0.400368
TAF2	0.269599	10.5644	3.62823	0.00050112	0.00655059	-0.400615
PARP11	0.478078	8.27663	3.62722	0.000502802	0.00656815	-0.403693
ASF1B	0.906901	7.31522	3.62704	0.000503114	0.00656815	-0.404264
ZNF518B	0.4823	8.26634	3.62422	0.000507848	0.00662532	-0.41287
SHKBP1	1.1425	6.02553	3.62404	0.00050815	0.00662532	-0.413416
PFKFB3	0.713423	10.1711	3.62379	0.000508572	0.00662653	-0.414178
DUS1L	-0.275729	10.9572	-3.62318	0.000509603	0.00663569	-0.41604
WDFY4	0.579492	7.71415	3.62264	0.000510516	0.00664171	-0.417685
PSTPIP2	0.608342	8.76458	3.62252	0.000510724	0.00664171	-0.418059
CTSK	0.529038	9.24957	3.62197	0.000511646	0.00664943	-0.419717
CSF1R	0.483958	9.94279	3.62109	0.000513147	0.00666463	-0.422408
PHYHD1	-0.525142	9.72788	-3.62004	0.000514931	0.00668061	-0.425597
CTSA	0.402685	11.6649	3.61998	0.000515039	0.00668061	-0.425789
SUCO	0.43691	9.54289	3.61924	0.000516297	0.00669262	-0.428031
ATP8A1	0.620576	8.40787	3.61878	0.000517096	0.00669868	-0.429452
STK26	0.446569	8.72614	3.61844	0.000517668	0.00670179	-0.430468
SLC38A6	0.476497	9.0414	3.61747	0.000519337	0.00671908	-0.433425
SFMBT2	0.789985	7.09121	3.61701	0.000520127	0.006725	-0.434823
RNASET2	0.495592	12.6863	3.61681	0.000520484	0.0067253	-0.435452
ARMC10	-0.361844	10.8645	-3.6154	0.000522917	0.00675243	-0.439738
HSPD1	-0.222203	14.6519	-3.61437	0.000524697	0.00677107	-0.442858
APOE	-0.423278	14.9454	-3.61388	0.00052555	0.00677775	-0.444351
EPB41	0.290692	10.7612	3.61274	0.000527547	0.00679916	-0.447836
PXK	0.486282	8.43281	3.61191	0.000528995	0.00681347	-0.450353
CDC20	1.43963	6.27305	3.61128	0.000530102	0.00682337	-0.452273
LIMK2	0.556378	8.14036	3.61092	0.000530741	0.00682631	-0.453381
SP3	0.207438	11.5103	3.61077	0.000531006	0.00682631	-0.453839
PHIP	0.423645	10.2736	3.60945	0.000533331	0.0068512	-0.457851
BTF3	-0.270288	14.0385	-3.60928	0.000533622	0.0068512	-0.458352
INPP4B	0.991844	6.9242	3.60759	0.000536621	0.00688178	-0.463501
LOC105370746	-1.58736	4.37261	-3.60755	0.000536686	0.00688178	-0.463611
ANGPTL6	-0.516491	10.0199	-3.60652	0.000538517	0.00690089	-0.466741
NDUFC1	-0.342986	13.1312	-3.60554	0.000540264	0.00691888	-0.469715
PHACTR2	0.403016	10.2568	3.60503	0.000541177	0.00692618	-0.471266
LRP10	0.384539	11.1253	3.60472	0.000541731	0.00692887	-0.472206
APOA2	-0.387537	16.0067	-3.60406	0.000542916	0.00693963	-0.474212
CLPP	-0.34326	10.7288	-3.60351	0.000543911	0.00694226	-0.475894
SMUG1	-0.330914	9.57067	-3.60327	0.000544336	0.00694226	-0.476612
TLNRD1	0.302384	10.5432	3.60325	0.000544384	0.00694226	-0.476692
RBMS2	0.537175	8.18404	3.60318	0.000544497	0.00694226	-0.476883
PGS1	0.392724	8.80324	3.60165	0.000547261	0.00697132	-0.481533
WWC3	0.39227	9.04347	3.60154	0.000547468	0.00697132	-0.48188
CARD8	0.45018	10.4043	3.60112	0.000548222	0.00697652	-0.483143
PINK1	-0.324356	11.1441	-3.60038	0.000549562	0.00698917	-0.485386
CDH6	1.62601	6.75062	3.60006	0.000550144	0.00699217	-0.486358
KCNJ16	1.54441	7.4771	3.59812	0.000553697	0.00703012	-0.492268
C11orf1	-0.4794	10.7453	-3.59805	0.000553827	0.00703012	-0.492485
NGEF	-0.436991	9.67016	-3.59763	0.000554597	0.00703159	-0.49376
FTH1P5	-0.280161	15.0436	-3.59744	0.00055493	0.00703159	-0.494311
ACSL4	1.36458	7.79817	3.59741	0.000554988	0.00703159	-0.494408
COX7C	-0.327118	14.6719	-3.59703	0.000555685	0.00703601	-0.495561
CHMP2A	-0.259027	11.8477	-3.59681	0.000556096	0.00703679	-0.496238
SGO2	0.873166	7.0293	3.59606	0.000557478	0.00704874	-0.498518
RPUSD3	-0.35712	9.29338	-3.59592	0.000557739	0.00704874	-0.498948
MAP3K8	0.609776	7.88259	3.59564	0.000558254	0.00704945	-0.499796
ADA	0.825053	8.46164	3.59551	0.000558494	0.00704945	-0.500189
CD5	1.19118	6.01784	3.59404	0.000561201	0.0070792	-0.504629
CBS	-0.548402	12.2338	-3.59264	0.000563807	0.00710763	-0.508883
PSMB1	-0.280762	14.0766	-3.59208	0.00056485	0.00710972	-0.510579
PRPS2	0.343682	10.2356	3.59203	0.000564936	0.00710972	-0.51072
SH2D1B	0.786931	6.97289	3.59198	0.00056503	0.00710972	-0.510872
MT1E	-0.491652	15.0467	-3.59003	0.000568681	0.00714912	-0.516785
NF2	0.312873	9.12525	3.58993	0.000568869	0.00714912	-0.517088
ASAP3	-0.554038	8.56629	-3.58904	0.000570538	0.00716563	-0.519778
MYADM	0.45355	11.2315	3.58872	0.000571142	0.00716876	-0.52075
RPL9	-0.278804	14.9742	-3.5877	0.000573076	0.00718552	-0.523852
RAB10	0.253783	12.6176	3.58764	0.000573189	0.00718552	-0.524034
PGAP3	-0.313682	10.1874	-3.58409	0.000579932	0.0072636	-0.53477
UBA52	-0.311062	14.1539	-3.58398	0.000580138	0.0072636	-0.535095
CBFB	0.343334	11.0011	3.58279	0.000582429	0.00728777	-0.538713
ZNF235	0.909082	7.3889	3.58225	0.000583462	0.00729383	-0.540339
MSH2	0.529864	8.27069	3.58216	0.000583637	0.00729383	-0.540614
TNF	0.990881	6.78004	3.5807	0.000586446	0.0073244	-0.54502
RBL1	1.33363	6.00239	3.57932	0.000589121	0.00734868	-0.549197
IFT80	0.4528	9.63679	3.57915	0.000589451	0.00734868	-0.549711
SEPTIN4	-0.513245	9.61638	-3.57913	0.000589481	0.00734868	-0.549759
BRI3BP	0.345141	10.014	3.57784	0.000591993	0.00737543	-0.553661
FBLIM1	0.699423	8.66116	3.57711	0.000593429	0.00738477	-0.555884
GPS1	-0.292865	9.82405	-3.57708	0.000593474	0.00738477	-0.555954
RAB13	-0.262122	11.9412	-3.57677	0.000594081	0.00738776	-0.556891
PAX6	-1.02875	3.95802	-3.57631	0.000594988	0.00739448	-0.558291
ZFP90	0.291173	8.99641	3.57506	0.00059744	0.00742039	-0.562066
ATP5MD	-0.299928	14.785	-3.5743	0.000598932	0.00743434	-0.564354
ATRX	0.333123	10.921	3.57189	0.000603716	0.00748912	-0.571654
LOC101927093	-1.4856	5.90878	-3.5713	0.000604883	0.00749547	-0.573427
MIER3	0.502702	9.16444	3.57125	0.000604971	0.00749547	-0.573559
WASHC4	0.390895	11.4613	3.5709	0.000605678	0.00749963	-0.574632
FRAS1	1.04713	7.81142	3.56986	0.000607746	0.00752062	-0.577759
USP8	0.317894	10.7621	3.56848	0.000610523	0.00754618	-0.581942
TFPI2	1.01487	9.73018	3.56829	0.000610904	0.00754618	-0.582514
PFKFB1	-0.550443	9.83284	-3.56827	0.000610935	0.00754618	-0.58256
LAMA4	-0.482238	8.46373	-3.56809	0.000611306	0.00754618	-0.583118
PFKFB4	0.59723	7.47302	3.56789	0.000611694	0.00754634	-0.583699
HENMT1	0.489805	8.30443	3.56771	0.00061207	0.00754637	-0.584263
WDR83OS	-0.335344	12.2762	-3.56719	0.000613117	0.00755466	-0.585831
ZNF330	-0.295204	11.3933	-3.56677	0.000613963	0.00756048	-0.587097
ANKRD10	0.346529	10.4972	3.56543	0.000616657	0.00758902	-0.591113
RPS18	-0.307645	15.019	-3.56464	0.000618277	0.00760432	-0.593519
SLC25A10	-0.453811	10.243	-3.56316	0.000621291	0.00763673	-0.59798
SH2D4A	-0.435259	9.26441	-3.56273	0.000622166	0.00764284	-0.599272
FAM149A	-0.472106	10.9325	-3.56173	0.000624202	0.0076581	-0.602268
SNX16	0.425548	7.95635	3.56167	0.000624326	0.0076581	-0.60245
SGCB	0.599364	9.35544	3.56156	0.000624547	0.0076581	-0.602775
HOMER2	-0.519048	9.40744	-3.56006	0.000627648	0.00769145	-0.607318
LOC101928881	-0.952356	7.69741	-3.55888	0.000630075	0.00771651	-0.610858
PHB2	-0.27853	13.4538	-3.55867	0.000630503	0.00771706	-0.61148
STON1	0.588539	7.09268	3.55698	0.000634008	0.00775526	-0.616565
PTPN2	0.305857	10.202	3.55662	0.000634758	0.00775676	-0.617649
GBA3	-0.652144	13.4149	-3.55648	0.000635062	0.00775676	-0.618088
STX11	0.566987	7.59674	3.55634	0.000635358	0.00775676	-0.618516
C3	-0.373475	15.6573	-3.55619	0.000635667	0.00775676	-0.618962
NIT1	-0.26588	11.4978	-3.55555	0.000636995	0.00776586	-0.620876
LPCAT1	0.677408	8.8214	3.55546	0.000637183	0.00776586	-0.621146
PRKX	0.748761	7.00866	3.55483	0.000638506	0.00777729	-0.623048
CTSF	-0.375309	11.1777	-3.5532	0.000641927	0.0078099	-0.627949
PARD3B	0.500393	9.06871	3.55319	0.000641957	0.0078099	-0.627992
GAMT	-0.397992	12.3486	-3.55203	0.000644398	0.00783301	-0.631472
BUB3	0.273365	11.3399	3.55192	0.000644633	0.00783301	-0.631807
AADAC	-0.461113	14.1544	-3.55161	0.000645287	0.00783623	-0.632736
NUP160	0.377908	8.83028	3.55125	0.000646044	0.00784072	-0.633812
ETNK2	-0.664719	10.1946	-3.55063	0.000647363	0.007852	-0.635682
JCHAIN	1.23175	11.0242	3.54981	0.000649093	0.00786825	-0.638128
BBOX1	-0.993912	11.958	-3.54847	0.000651947	0.00789139	-0.642151
RPL37	-0.271564	15.1213	-3.54837	0.000652174	0.00789139	-0.642471
PIK3AP1	0.369407	12.9705	3.54837	0.000652174	0.00789139	-0.642471
SETX	0.406414	10.7103	3.54799	0.000652981	0.00789642	-0.643605
ATP6	-0.396529	15.5802	-3.54706	0.000654971	0.00791512	-0.646395
SNHG19	-0.507299	10.5882	-3.54675	0.000655652	0.00791512	-0.647347
NIPSNAP2	0.516543	10.5751	3.54672	0.000655704	0.00791512	-0.64742
CCDC91	0.395169	9.20761	3.54625	0.000656714	0.00792257	-0.648831
ZNF711	0.916076	6.69752	3.54575	0.000657789	0.00792612	-0.650331
CSRNP2	0.452116	8.50822	3.54575	0.000657794	0.00792612	-0.650337
SOCS3	1.1711	6.75396	3.54408	0.000661405	0.00796289	-0.655357
ETFB	-0.302132	12.917	-3.54383	0.000661941	0.00796289	-0.6561
NDE1	0.879113	7.55669	3.54369	0.000662254	0.00796289	-0.656533
ACP1	-0.260958	11.7415	-3.54361	0.000662424	0.00796289	-0.656768
STAG3L4	-0.395737	8.69702	-3.54285	0.000664063	0.00797785	-0.659034
TSR2	-0.296554	9.15803	-3.54193	0.000666075	0.00799726	-0.661807
FOLR2	0.544757	9.98167	3.54129	0.000667464	0.00800917	-0.663716
MAT1A	-0.578452	14.183	-3.54059	0.000668991	0.0080178	-0.665812
IFNGR1	0.39559	11.9811	3.54052	0.00066914	0.0080178	-0.666016
ARL15	0.313023	9.97896	3.54001	0.000670269	0.0080178	-0.66756
ZSWIM6	0.314995	10.697	3.53999	0.000670319	0.0080178	-0.667628
KIF11	1.08135	6.14468	3.53975	0.000670844	0.0080178	-0.668347
APOB	-0.397785	15.579	-3.53974	0.00067087	0.0080178	-0.668382
NDUFA13	-0.352301	13.2209	-3.53969	0.000670964	0.0080178	-0.66851
SUGCT	-0.434842	9.01226	-3.5389	0.000672709	0.0080339	-0.670892
TOP1	0.325206	11.5334	3.53868	0.000673181	0.00803478	-0.671535
MAP4	0.408063	10.8167	3.53825	0.000674149	0.00803827	-0.672852
PEX19	-0.298019	10.7745	-3.53803	0.000674619	0.00803827	-0.673491
MRPL23	-0.376298	11.3518	-3.53794	0.00067483	0.00803827	-0.673778
NAPSB	0.717257	9.74419	3.53783	0.000675067	0.00803827	-0.674099
TMBIM4	-0.274545	13.7957	-3.53754	0.000675716	0.00804126	-0.67498
REST	0.458869	9.00398	3.53648	0.000678056	0.00806223	-0.678149
RPL11	-0.322424	14.7569	-3.53638	0.000678277	0.00806223	-0.678447
KLF2	0.568105	9.94624	3.53578	0.000679616	0.00807338	-0.680254
AMT	-0.379822	11.8743	-3.53544	0.000680367	0.00807756	-0.681267
CDC42SE2	0.361048	11.3072	3.53391	0.00068378	0.0081133	-0.685853
NDUFS2	-0.216187	12.7346	-3.53369	0.000684269	0.00811434	-0.686509
LY96	0.605147	10.5246	3.53325	0.000685256	0.00812126	-0.687829
GCNT1	0.558582	7.64997	3.53286	0.000686113	0.00812665	-0.688974
NSMCE4A	-0.272951	10.9041	-3.53193	0.000688208	0.00814669	-0.691769
KANSL3	0.298073	10.8911	3.53171	0.000688697	0.0081477	-0.69242
DIRAS2	1.95759	4.31203	3.53131	0.000689596	0.00815355	-0.693615
LRRK1	1.1293	6.58765	3.53106	0.000690167	0.00815553	-0.694374
NDUFA2	-0.355159	12.6451	-3.53002	0.000692507	0.00817839	-0.697475
RP2	0.430948	8.55133	3.5297	0.000693233	0.00818217	-0.698435
TFR2	-0.480396	14.1499	-3.52936	0.000694016	0.00818663	-0.69947
ENPP2	0.834674	11.6105	3.5283	0.000696416	0.00820897	-0.702634
SPG21	-0.326505	12.1373	-3.52817	0.000696723	0.00820897	-0.703037
CSF1	0.354884	9.30217	3.52735	0.000698587	0.00822613	-0.705486
MGP	1.23095	9.75511	3.52668	0.000700112	0.0082383	-0.707484
ELP5	-0.354728	10.2375	-3.52653	0.000700448	0.0082383	-0.707923
ZDHHC7	0.367239	10.2469	3.52636	0.000700845	0.0082383	-0.708443
ALDH7A1	-0.384206	12.6539	-3.52599	0.000701692	0.00824345	-0.709548
SMIM26	-0.31821	12.2841	-3.5242	0.000705798	0.00828686	-0.714895
SOX9	1.11976	9.53066	3.52318	0.000708143	0.00830956	-0.717934
NUDT9	-0.235698	11.0693	-3.52278	0.000709071	0.00831561	-0.719134
SAP18	-0.293434	12.8238	-3.52241	0.000709943	0.00831561	-0.720259
TACSTD2	1.33716	8.39455	3.52229	0.000710201	0.00831561	-0.720593
TXNDC16	0.348181	10.429	3.52199	0.000710908	0.00831561	-0.721504
RBM15	0.278675	10.3324	3.52186	0.0007112	0.00831561	-0.72188
LINC01204	-0.992639	3.2247	-3.52185	0.00071123	0.00831561	-0.721919
ZFP36L2	0.323175	12.6934	3.52172	0.000711542	0.00831561	-0.722321
RPS24	-0.27768	14.8378	-3.52131	0.000712482	0.00832177	-0.72353
PLAAT4	0.610156	11.8603	3.5211	0.000712974	0.0083227	-0.724162
SPAST	0.28956	9.67554	3.51892	0.000718058	0.00837721	-0.730672
FKBP15	0.300888	10.4469	3.51859	0.000718823	0.00838128	-0.731647
CCNB2	1.32568	6.49253	3.51839	0.000719298	0.00838198	-0.732252
SLC2A6	0.682629	7.78279	3.51794	0.000720368	0.00838961	-0.733615
CXCR3	1.44491	5.94861	3.51655	0.000723639	0.00842016	-0.737764
ATP2B4	0.347848	9.30615	3.51647	0.000723826	0.00842016	-0.738001
COX1	-0.3722	15.9981	-3.51568	0.000725675	0.0084368	-0.740337
PRRC2C	0.322855	12.0517	3.51375	0.000730257	0.00848519	-0.746103
ARHGAP12	0.35174	9.9716	3.51109	0.000736605	0.00855402	-0.75403
ADAP2	0.449325	9.79964	3.5102	0.00073874	0.00857336	-0.756681
BCKDHA	-0.331638	10.7809	-3.50995	0.000739351	0.00857336	-0.757438
STK24	0.280086	12.0641	3.50987	0.000739545	0.00857336	-0.757678
REEP5	-0.224382	12.5872	-3.50897	0.000741721	0.00859366	-0.760369
ATP7A	0.395824	8.15063	3.50844	0.000742997	0.0086035	-0.761943
KBTBD8	0.582944	7.09882	3.50779	0.000744571	0.00861678	-0.763881
ANKRD30A	-1.80756	3.71269	-3.50693	0.000746646	0.00863585	-0.766429
MAPK9	0.337557	9.63349	3.50581	0.000749376	0.00866246	-0.769771
CDA	-0.770234	8.94373	-3.50534	0.000750516	0.00867067	-0.771164
KIRREL1	0.728687	7.33334	3.50475	0.000751958	0.00868236	-0.772921
SERPING1	-0.347162	14.4669	-3.50315	0.00075588	0.00871919	-0.777685
YWHAB	0.235515	13.2637	3.5031	0.000756012	0.00871919	-0.777844
CYP2A7	-0.877889	12.7564	-3.50208	0.000758518	0.0087431	-0.780875
HKDC1	2.45516	7.70581	3.50162	0.000759645	0.00874867	-0.782234
NT5C3B	-0.364791	10.6514	-3.50153	0.000759869	0.00874867	-0.782503
NIPSNAP1	-0.329082	12.9098	-3.50128	0.000760502	0.00875097	-0.783266
REL	0.381681	9.76358	3.50037	0.000762747	0.00877181	-0.785965
HSPE1	-0.369752	13.4234	-3.49941	0.000765116	0.00879405	-0.788804
U2AF2	0.331238	10.0182	3.49887	0.000766467	0.00880456	-0.790419
ABHD1	-0.712968	7.31294	-3.49716	0.000770742	0.00884863	-0.795511
RUBCNL	0.530534	8.40727	3.49541	0.000775138	0.00889404	-0.800717
CUTC	-0.378248	10.3771	-3.49444	0.00077757	0.00891687	-0.803584
PHEX	1.53174	5.29153	3.49358	0.000779749	0.00893678	-0.806146
TRIM52-AS1	-0.544092	8.48475	-3.4917	0.000784524	0.0089864	-0.811734
ZNF655	0.333001	11.2675	3.49086	0.000786652	0.00900567	-0.814213
MARCH7	0.341064	11.2173	3.48996	0.000788956	0.00902692	-0.81689
EVA1A	-0.44496	12.1272	-3.48931	0.000790631	0.00904096	-0.818831
PRC1	1.49331	7.19413	3.48869	0.000792229	0.00905411	-0.820679
APCS	-0.533187	14.9876	-3.48825	0.000793341	0.00906169	-0.821964
SDR39U1	-0.246433	10.6453	-3.4878	0.000794516	0.00906354	-0.823318
ZNF92	0.417537	8.33135	3.48775	0.000794642	0.00906354	-0.823463
ACAA1	-0.479893	14.0269	-3.48767	0.00079485	0.00906354	-0.823702
STIL	0.61598	7.05576	3.48743	0.000795467	0.00906545	-0.824413
APOL6	0.724734	11.0571	3.4854	0.000800718	0.00911761	-0.830433
EIF4EBP1	-0.38748	10.0637	-3.48531	0.000800948	0.00911761	-0.830696
PKM	1.05661	7.11536	3.48379	0.000804904	0.00915749	-0.835205
IFNG	1.08343	6.8319	3.48091	0.000812445	0.00923808	-0.843738
CAMTA1	-0.334505	11.8082	-3.47988	0.000815154	0.00926366	-0.846783
ASMTL	-0.398303	10.7167	-3.47953	0.000816076	0.0092655	-0.847817
NAXE	-0.353744	11.674	-3.47933	0.000816596	0.0092655	-0.848401
FAM210B	-0.309825	13.115	-3.47918	0.000817017	0.0092655	-0.848872
MEST	-0.456734	12.0495	-3.47912	0.000817153	0.0092655	-0.849024
TMEM243	0.550644	9.54653	3.47743	0.000821646	0.00931122	-0.854041
MX2	0.787491	9.02436	3.47714	0.000822416	0.00931298	-0.854898
ZNF688	-0.321079	9.20806	-3.47702	0.000822724	0.00931298	-0.855241
PROS1	-0.322544	13.5687	-3.47611	0.000825165	0.00933537	-0.857951
ACMSD	-0.686705	12.0902	-3.47566	0.000826351	0.00934041	-0.859265
SLC4A7	0.742064	8.39443	3.4756	0.000826536	0.00934041	-0.859469
ANXA11	0.503346	11.3849	3.475	0.00082814	0.0093533	-0.861243
PHF20	0.266038	9.55771	3.47385	0.000831225	0.00938289	-0.864644
FILIP1L	0.72189	8.42368	3.47359	0.000831923	0.00938552	-0.865412
SPATC1L	1.32344	5.70816	3.47334	0.000832575	0.00938763	-0.866129
SHD	-0.949408	7.59093	-3.4728	0.000834057	0.00939669	-0.867755
ZNF544	0.390276	9.27132	3.4727	0.00083431	0.00939669	-0.868033
PTOV1	-0.290918	10.4426	-3.47195	0.000836337	0.00941427	-0.870253
RFC4	0.439365	9.51018	3.47027	0.000840901	0.00946038	-0.875231
RPL3	-0.338631	14.7381	-3.46955	0.000842859	0.00947279	-0.877359
QPRT	-0.378512	12.4202	-3.46952	0.000842944	0.00947279	-0.87745
TNFSF15	0.933685	7.30891	3.46762	0.000848137	0.00952585	-0.883068
ARPC1B	0.62982	11.0406	3.46721	0.000849239	0.00952822	-0.884255
ITPKB	0.943321	7.31647	3.46702	0.000849756	0.00952822	-0.884812
ZNF117	0.702855	7.74891	3.46702	0.000849765	0.00952822	-0.884821
C8A	-0.564662	13.3937	-3.46657	0.000851004	0.00953682	-0.886154
A1BG	-0.378691	14.7524	-3.46621	0.000851998	0.00954266	-0.887222
ATP23	-0.580385	9.00411	-3.46503	0.00085524	0.00957366	-0.890695
C7	0.93271	12.3249	3.4625	0.000862261	0.00964442	-0.898172
PPIP5K2	0.382728	10.241	3.46241	0.000862517	0.00964442	-0.898442
RPL24	-0.324859	14.6503	-3.46208	0.000863443	0.00964943	-0.899424
PPP1R16A	-0.446899	10.8469	-3.46184	0.000864105	0.00965148	-0.900125
EPCAM	1.97041	8.79652	3.46162	0.000864715	0.00965295	-0.90077
TIMP1	0.708388	12.92	3.46139	0.000865366	0.00965488	-0.901458
SDC2	-0.406838	13.5769	-3.46066	0.000867396	0.00967218	-0.903601
DZIP3	0.481583	8.40174	3.45926	0.000871331	0.0097107	-0.90774
ANKRD44-IT1	1.8069	4.02395	3.45885	0.000872475	0.00971092	-0.908939
TMEM229B	1.15988	6.62577	3.45878	0.000872684	0.00971092	-0.909158
SLC2A2	-0.442365	14.2138	-3.45874	0.000872795	0.00971092	-0.909274
OSBPL7	0.558695	7.82152	3.45837	0.000873835	0.00971715	-0.910364
APOBEC3B	1.14106	6.63119	3.45691	0.00087794	0.00975741	-0.914648
YLPM1	0.330142	9.87285	3.45579	0.000881128	0.00978745	-0.917962
STAC	-1.07892	6.89849	-3.45471	0.000884213	0.00981632	-0.921158
BTG3	0.5597	9.89744	3.45453	0.000884722	0.00981657	-0.921684
ZNF831	0.834407	6.25473	3.45348	0.000887699	0.00984419	-0.924754
FCGR3B	0.579127	9.70435	3.45258	0.0008903	0.00986761	-0.927429
CXCR6	0.625562	7.75124	3.45179	0.000892565	0.00988728	-0.929751
WFDC21P	1.33835	5.92655	3.45148	0.000893446	0.0098899	-0.930653
FAAH	-0.38684	9.05305	-3.45136	0.000893781	0.0098899	-0.930996
ND4	-0.362855	16.1223	-3.4499	0.000898003	0.00993118	-0.935304
CYHR1	-0.350074	9.56104	-3.44954	0.00089906	0.00993742	-0.936379
HSPH1	0.420623	11.5498	3.44912	0.000900262	0.00994435	-0.9376
CHPT1	-0.355191	12.9468	-3.44898	0.000900672	0.00994435	-0.938017
SEMA3C	1.30699	6.54727	3.44818	0.00090298	0.00995498	-0.940356
LOC102724880	-0.360043	9.48256	-3.44806	0.000903344	0.00995498	-0.940724
GMFG	0.49301	9.64426	3.44801	0.000903478	0.00995498	-0.94086
ATP5PD	-0.287759	14.0622	-3.44791	0.000903766	0.00995498	-0.941151
SARM1	0.875631	6.63093	3.4478	0.000904102	0.00995498	-0.94149
DANCR	-0.543476	10.751	-3.4474	0.000905265	0.00996236	-0.942666
EPB41L4B	-0.475998	13.0498	-3.44723	0.000905759	0.00996236	-0.943164
CAPZA1	0.252341	12.739	3.4466	0.000907584	0.009977	-0.945004
TTL	0.417417	9.35571	3.44577	0.00091003	0.00999844	-0.947464

## Sheet: S4
Table S4. Differential expressed genes (HBeAg- Hepatitis vs HBeAg- infection)
sym	logFC	AveExpr	t	P.Value	adj.P.Val	B
MAN2B1	0.788235	10.228	6.4885	6.70149e-09	0.000135256	10.066
TRIM22	1.1122	12.1772	6.1307	3.1334e-08	0.00017545	8.63204
DOCK11	1.06668	9.08745	6.06731	4.1067e-08	0.00017545	8.38061
RASGRP1	1.53393	8.1151	6.05536	4.32106e-08	0.00017545	8.33332
FCGR1B	2.03374	8.21367	6.00853	5.27312e-08	0.00017545	8.14825
CD2	1.36626	9.08842	5.98499	5.82703e-08	0.00017545	8.05543
MRC2	0.765134	9.76563	5.97002	6.20866e-08	0.00017545	7.99647
RASGEF1A	1.94421	6.36331	5.91579	7.80995e-08	0.00017545	7.78326
TRAC	1.35797	9.30486	5.90564	8.15175e-08	0.00017545	7.74346
LGALS3	1.69582	11.4693	5.89041	8.69294e-08	0.00017545	7.68373
HLA-DMA	1.25098	11.2361	5.86428	9.70504e-08	0.000177431	7.58141
LYZ	1.33035	12.4289	5.84446	1.05493e-07	0.000177431	7.50391
CD3D	1.31894	9.34668	5.79285	1.3103e-07	0.00020343	7.30253
NLRC3	0.732242	8.78922	5.75403	1.54158e-07	0.000222241	7.15155
CD74	1.08462	13.1886	5.72172	1.76446e-07	0.000226754	7.02614
CRTAM	1.81198	6.7277	5.70982	1.85426e-07	0.000226754	6.98005
CD53	0.897947	11.1201	5.70192	1.9164e-07	0.000226754	6.94943
PLXNC1	1.29528	8.75208	5.68527	2.05409e-07	0.000226754	6.88501
ITK	1.13677	8.50806	5.66456	2.23895e-07	0.000226754	6.80499
GRK3	0.765622	8.53096	5.65689	2.31148e-07	0.000226754	6.77539
ABR	0.696323	9.18289	5.63901	2.48977e-07	0.000226754	6.70641
STAT1	0.949251	13.1808	5.63719	2.50863e-07	0.000226754	6.6994
ZMAT3	1.32662	10.9295	5.61847	2.71131e-07	0.000226754	6.62728
PYCARD	0.95324	9.62765	5.61768	2.72018e-07	0.000226754	6.62424
STK10	0.724055	8.93879	5.60995	2.80872e-07	0.000226754	6.59451
TPPP2	-1.19201	8.37663	-5.58148	3.16007e-07	0.000236227	6.4851
HPSE	1.10327	8.54311	5.58147	3.16015e-07	0.000236227	6.48508
HLA-DRA	0.972008	13.9958	5.54505	3.67328e-07	0.000264778	6.34543
P2RY6	1.66202	6.68371	5.51907	4.08843e-07	0.000267962	6.24607
FAT1	1.4298	10.291	5.51053	4.23466e-07	0.000267962	6.21346
NFE2L3	1.07512	6.83609	5.50949	4.25286e-07	0.000267962	6.20948
FMNL2	0.746174	10.352	5.49479	4.51787e-07	0.000267962	6.1534
DCDC2	2.26995	8.04308	5.48756	4.65408e-07	0.000267962	6.12584
GZMA	1.39026	9.31653	5.48303	4.74161e-07	0.000267962	6.10855
MFSD6	0.775235	8.34382	5.4728	4.94499e-07	0.000267962	6.06959
CASP1	0.830434	10.8461	5.46914	5.01971e-07	0.000267962	6.05567
MYOF	0.886347	8.89285	5.46579	5.08917e-07	0.000267962	6.04293
CELF2	0.947633	10.2539	5.4649	5.10789e-07	0.000267962	6.03952
TRAF5	1.08412	8.22192	5.44999	5.42986e-07	0.000267962	5.98282
DRAM1	0.756975	9.67555	5.44942	5.4424e-07	0.000267962	5.98067
LCK	1.20172	8.99635	5.44777	5.47948e-07	0.000267962	5.97438
LILRB3	0.894652	8.29011	5.43669	5.73374e-07	0.000267962	5.9323
CLEC2D	1.49787	7.07176	5.4292	5.91208e-07	0.000267962	5.90389
SAMD9L	1.1101	9.62006	5.42024	6.13285e-07	0.000267962	5.86989
CORO1A	1.16438	9.05687	5.41963	6.14817e-07	0.000267962	5.86758
HLA-DOA	1.15464	9.12447	5.41265	6.32612e-07	0.000267962	5.84111
POU2AF1	1.70019	7.69985	5.40971	6.40259e-07	0.000267962	5.82997
TLR8	1.16805	9.06908	5.40638	6.4901e-07	0.000267962	5.81738
CCL4	1.40344	9.73824	5.4058	6.50555e-07	0.000267962	5.81517
ADGRA3	-0.865687	11.1009	-5.38918	6.96224e-07	0.00027759	5.75226
HLA-DPB1	1.15837	13.4469	5.38613	7.04922e-07	0.00027759	5.74074
LPCAT2	1.05753	8.28285	5.38259	7.15191e-07	0.00027759	5.72733
MYC	1.34512	8.88877	5.35672	7.94636e-07	0.000302606	5.62966
ARHGAP25	0.740123	8.79916	5.33766	8.58665e-07	0.000314777	5.55782
CTSC	1.0514	11.3119	5.33611	8.64081e-07	0.000314777	5.55199
ECSIT	-0.49377	9.6212	-5.33348	8.73384e-07	0.000314777	5.54206
CYP17A1	-1.97325	6.71003	-5.32254	9.13014e-07	0.000321653	5.50093
FGL2	0.641417	12.1485	5.31845	9.28305e-07	0.000321653	5.48553
DNAJC12	-1.10487	11.0747	-5.30218	9.91583e-07	0.000321653	5.42441
SEL1L3	1.12054	10.4935	5.3008	9.97176e-07	0.000321653	5.41919
CXCL6	2.47196	8.36022	5.29889	1.00489e-06	0.000321653	5.41205
LILRB2	0.801651	9.13165	5.29776	1.00953e-06	0.000321653	5.40778
PTPRC	0.945478	11.1615	5.29328	1.02799e-06	0.000321653	5.39099
SLAMF7	1.50092	8.69169	5.2932	1.02832e-06	0.000321653	5.39069
FYB1	0.897381	9.54509	5.29139	1.03589e-06	0.000321653	5.38389
CCL5	1.40447	10.8315	5.28568	1.06012e-06	0.000324188	5.36246
SASH3	0.861197	8.78313	5.28109	1.07997e-06	0.000325329	5.34527
TNFSF13B	0.972439	10.6112	5.27181	1.12128e-06	0.000331694	5.31049
SP110	0.58125	9.88538	5.26484	1.15327e-06	0.000331694	5.28442
FUT8	1.10137	7.59068	5.2604	1.17415e-06	0.000331694	5.26779
BTN2A2	0.574181	8.82469	5.25491	1.20045e-06	0.000331694	5.24726
CCND1	1.29213	11.1837	5.25326	1.20849e-06	0.000331694	5.24108
SNX20	0.935087	7.84574	5.25212	1.21405e-06	0.000331694	5.23682
CST7	1.01386	9.09945	5.25169	1.21614e-06	0.000331694	5.23523
TTL	0.651675	9.35571	5.22926	1.33124e-06	0.000357683	5.15145
CD8A	1.12898	9.34588	5.22636	1.34687e-06	0.000357683	5.14063
CYTIP	1.00862	8.31979	5.21916	1.3865e-06	0.000363424	5.11377
DKK3	1.46167	9.62199	5.20836	1.44806e-06	0.000374695	5.07352
PIK3CD	0.924722	9.33651	5.19693	1.51611e-06	0.000384325	5.03099
HLA-DOB	1.40829	7.06679	5.19574	1.52336e-06	0.000384325	5.02657
IFI16	0.821937	10.5622	5.19009	1.55836e-06	0.0003883	5.00553
ARHGAP30	0.891621	8.82674	5.18432	1.59482e-06	0.000392541	4.9841
NKD2	1.17377	7.67088	5.17189	1.67636e-06	0.000407638	4.93793
CCR2	1.15581	8.58181	5.15924	1.76353e-06	0.000420029	4.89098
SMIM3	0.825246	8.24144	5.15707	1.77889e-06	0.000420029	4.88295
PSAP	0.370849	14.1964	5.15555	1.78975e-06	0.000420029	4.87732
SAMSN1	0.899977	10.2711	5.14795	1.84501e-06	0.000428022	4.84916
ARL4C	0.752222	9.8789	5.14151	1.89312e-06	0.00043415	4.82532
HLA-DMB	1.09112	11.3804	5.13775	1.92181e-06	0.00043415	4.8114
TMEM144	1.25437	7.593	5.13592	1.93596e-06	0.00043415	4.80461
SERPINB9	0.953898	10.4454	5.12308	2.03779e-06	0.000451963	4.75715
GSN	1.54805	11.6957	5.11486	2.10578e-06	0.000458502	4.72676
GPX2	1.81476	11.5559	5.11403	2.1127e-06	0.000458502	4.72372
SFMBT2	1.14687	7.09121	5.10434	2.19598e-06	0.000467128	4.68794
GPNMB	1.47577	12.2181	5.10402	2.19874e-06	0.000467128	4.68678
TRBC1	0.942733	10.5641	5.09303	2.29719e-06	0.00048296	4.64623
GUSBP11	1.14109	11.5798	5.08399	2.38129e-06	0.000488718	4.61295
ATP1B3	0.875626	10.116	5.0837	2.38401e-06	0.000488718	4.6119
ANXA4	0.700262	13.2012	5.08231	2.39722e-06	0.000488718	4.60678
RAC2	1.08434	10.4026	5.07736	2.44487e-06	0.000493448	4.58857
APOBEC3G	1.01488	9.23065	5.07421	2.47567e-06	0.000494718	4.57698
ENTPD1	0.8289	9.01206	5.06663	2.55146e-06	0.000504865	4.54907
MYO1F	0.700749	10.0243	5.05783	2.6421e-06	0.000512209	4.51677
DOCK8	0.832123	9.36691	5.05503	2.67164e-06	0.000512209	4.50648
CD84	0.815463	10.0284	5.05409	2.68166e-06	0.000512209	4.50302
MMP7	2.16405	8.10544	5.05278	2.6956e-06	0.000512209	4.49822
MCOLN2	1.39477	7.16335	5.05093	2.71547e-06	0.000512209	4.49143
ADCY7	0.701837	9.16435	5.03408	2.90298e-06	0.000542508	4.42965
RFX5	0.942536	9.85246	5.02511	3.00794e-06	0.000556936	4.39679
EVI2B	0.740736	10.0381	5.02236	3.04092e-06	0.000556936	4.3867
IL10RA	0.695265	10.7061	5.0194	3.07668e-06	0.000556936	4.37589
JAK3	1.15618	8.13328	5.01826	3.09057e-06	0.000556936	4.37172
TAP1	0.893682	10.3796	5.01101	3.18051e-06	0.000568074	4.34518
MSR1	0.894439	9.48069	5.00718	3.22896e-06	0.000570541	4.3312
ZNF22	-0.277066	11.4038	-5.0026	3.28796e-06	0.000570541	4.31445
GPC3	2.68535	8.05513	5.00145	3.30291e-06	0.000570541	4.31026
IGLL3P	1.57493	9.8238	5.0011	3.3074e-06	0.000570541	4.309
CTSS	0.88869	12.2764	4.99658	3.36705e-06	0.000575908	4.29247
ACOX2	-0.749711	13.3009	-4.98751	3.48962e-06	0.000578599	4.2594
CXCR4	1.30998	8.75767	4.98655	3.50295e-06	0.000578599	4.25587
ELOVL7	1.93052	7.21633	4.98631	3.50621e-06	0.000578599	4.25502
PRPSAP1	-0.439716	12.3013	-4.98501	3.52421e-06	0.000578599	4.25028
IGKC	1.41268	11.8574	4.98487	3.52612e-06	0.000578599	4.24978
ST8SIA4	0.825938	8.64249	4.97848	3.61618e-06	0.000580138	4.22646
LCP2	0.733093	9.65345	4.9771	3.63585e-06	0.000580138	4.22144
OSBPL3	1.02216	7.45386	4.97631	3.64719e-06	0.000580138	4.21856
BCAT1	1.68262	7.43938	4.97542	3.65993e-06	0.000580138	4.21534
IGLC1	1.74166	13.3574	4.97409	3.67922e-06	0.000580138	4.21047
IL32	1.46447	10.3676	4.97004	3.7383e-06	0.000584885	4.19574
SUSD1	1.2818	7.9236	4.96366	3.83345e-06	0.000595157	4.1725
PNMA8A	1.69961	6.1401	4.9611	3.87228e-06	0.000596597	4.16318
TAP2	0.956842	9.7146	4.95706	3.93424e-06	0.000598251	4.14851
DOCK2	0.781184	8.93582	4.95654	3.9423e-06	0.000598251	4.14662
MTHFD2	1.16589	8.73785	4.95205	4.01259e-06	0.000602172	4.13028
IL16	0.699921	8.23596	4.95047	4.03749e-06	0.000602172	4.12456
RGL1	0.488743	11.1549	4.9492	4.05764e-06	0.000602172	4.11995
CBL	0.528318	9.384	4.93461	4.29697e-06	0.000633034	4.06698
NECTIN3	-0.634026	9.86207	-4.92744	4.41949e-06	0.000646367	4.04099
ADA2	1.16269	10.9599	4.92323	4.49306e-06	0.000652399	4.02573
LDOC1	0.949607	8.21829	4.91567	4.62815e-06	0.000663482	3.99835
ARRDC2	0.957171	8.08693	4.91337	4.67013e-06	0.000663482	3.99
PLPP2	2.14608	6.71462	4.91221	4.69129e-06	0.000663482	3.98582
LAPTM5	0.82818	12.4881	4.91169	4.70088e-06	0.000663482	3.98394
SLC39A10	0.717929	8.77819	4.90878	4.75479e-06	0.00066643	3.9734
FGD2	0.782143	10.7099	4.90247	4.8736e-06	0.000678372	3.95059
DTNBP1	0.596962	8.63567	4.89588	5.00084e-06	0.00068928	3.92677
ADAMTS2	1.45465	9.00917	4.89489	5.02027e-06	0.00068928	3.92319
RARRES1	1.15518	8.49746	4.88846	5.1481e-06	0.000699322	3.89996
FGR	0.802444	8.70325	4.88706	5.17627e-06	0.000699322	3.89491
RMND5A	-0.674442	10.8551	-4.88594	5.19899e-06	0.000699322	3.89087
TYMS	1.73071	10.2401	4.88432	5.23201e-06	0.000699322	3.88502
CCND3	0.627032	9.96838	4.87608	5.40303e-06	0.000716838	3.8553
NLRC5	0.998433	9.22523	4.87461	5.43409e-06	0.000716838	3.85
CD27	1.08609	8.18294	4.8717	5.49626e-06	0.000720332	3.83949
PTPRE	0.684672	9.17271	4.86137	5.72211e-06	0.000745093	3.80229
CXCL10	2.12365	11.7472	4.858	5.79777e-06	0.000750105	3.79016
ARHGAP18	0.67339	9.23029	4.85604	5.84215e-06	0.000750764	3.78311
VNN2	1.1271	7.04885	4.85306	5.91026e-06	0.000750764	3.77241
TYROBP	0.908728	11.8257	4.85288	5.91446e-06	0.000750764	3.77175
SELPLG	0.723943	9.03801	4.84729	6.04449e-06	0.000762475	3.75166
THBS2	1.83813	9.31266	4.84507	6.09695e-06	0.000764315	3.74368
NDC80	1.51185	6.96656	4.8402	6.21368e-06	0.00077414	3.72617
MS4A4A	0.721545	11.6648	4.83707	6.28966e-06	0.000778799	3.71494
CLDN11	1.95254	8.56284	4.83389	6.36782e-06	0.000783669	3.70354
COL1A2	1.39917	11.4328	4.83178	6.42046e-06	0.000785358	3.69593
COL1A1	1.48615	11.9711	4.82841	6.50499e-06	0.000786901	3.68385
PECAM1	0.714178	11.0922	4.82799	6.51562e-06	0.000786901	3.68235
SLC51B	3.53458	5.80847	4.82663	6.55004e-06	0.000786901	3.67748
MCM2	1.07993	8.26689	4.82371	6.62468e-06	0.000791159	3.66702
SLC6A6	1.07694	8.48006	4.81886	6.75061e-06	0.000801165	3.64963
ITGB2	1.03	10.3323	4.81702	6.79906e-06	0.000801165	3.64302
CKAP2	0.961971	8.08184	4.81594	6.82755e-06	0.000801165	3.63916
KRT23	4.43571	6.08962	4.80687	7.072e-06	0.000825053	3.60668
SYK	0.707717	8.53006	4.80361	7.16182e-06	0.00083073	3.59503
SLC16A10	-1.063	10.0351	-4.79647	7.3626e-06	0.00084914	3.5695
RNASE6	1.00033	10.094	4.79211	7.48798e-06	0.000852465	3.55392
TFEC	1.05322	8.14697	4.79188	7.49463e-06	0.000852465	3.5531
AIM2	1.18752	8.04664	4.79028	7.54117e-06	0.000852465	3.54738
ECH1	-0.502631	12.3169	-4.78963	7.56038e-06	0.000852465	3.54503
CD96	1.11261	6.6903	4.78239	7.77507e-06	0.000868591	3.51918
MLKL	0.56058	8.98098	4.78191	7.78948e-06	0.000868591	3.51748
GAS2L3	1.13414	8.06297	4.77828	7.89947e-06	0.000876016	3.50453
KRT8	0.897393	11.8652	4.77186	8.09772e-06	0.000891776	3.48165
GLRX5	-0.473017	12.2097	-4.77084	8.12995e-06	0.000891776	3.47799
STX7	0.474664	9.95893	4.76521	8.30854e-06	0.000906439	3.45793
CARD16	0.935535	10.0898	4.76259	8.39308e-06	0.000910739	3.44859
PAG1	0.887567	9.58593	4.76075	8.45267e-06	0.000911937	3.44206
HENMT1	0.672125	8.30443	4.75894	8.51205e-06	0.000911937	3.4356
DERA	-0.399831	12.3895	-4.7581	8.53966e-06	0.000911937	3.43261
S100A4	1.02268	10.2161	4.74736	8.90052e-06	0.000945469	3.39442
HCP5	1.0588	8.91502	4.74591	8.95039e-06	0.000945789	3.38927
SLC17A2	-0.804724	12.4061	-4.7438	9.02357e-06	0.000948555	3.38175
SOX9	1.55006	9.53066	4.74079	9.1286e-06	0.000951522	3.37107
HKDC1	3.41918	7.70581	4.74029	9.14608e-06	0.000951522	3.36931
CCND2	0.953077	9.39288	4.73217	9.43641e-06	0.000974	3.34048
PLBD1	0.828638	9.53852	4.73156	9.45865e-06	0.000974	3.3383
COL3A1	1.03923	13.2954	4.7288	9.55943e-06	0.000979381	3.32853
GLA	0.573056	9.62107	4.72629	9.6524e-06	0.000983911	3.3196
STK39	0.91784	7.47816	4.72069	9.86246e-06	0.00100027	3.29974
SLC7A1	1.0478	8.21589	4.71691	1.00065e-05	0.00100669	3.28637
CDKN1A	0.983183	10.3822	4.71607	1.00389e-05	0.00100669	3.28338
NCKAP1L	0.617856	9.24129	4.71426	1.01088e-05	0.00100669	3.27698
SCPEP1	0.716851	10.3894	4.71356	1.01361e-05	0.00100669	3.27449
SH2D1A	0.891856	7.72196	4.71252	1.01768e-05	0.00100669	3.2708
TMSB10	0.714728	13.9073	4.71028	1.02643e-05	0.00100669	3.2629
NOD2	0.999407	7.08666	4.71002	1.02749e-05	0.00100669	3.26195
KLHDC2	-0.426846	13.0303	-4.7074	1.03784e-05	0.0010096	3.2527
SLC25A24	0.838744	8.41852	4.70675	1.04047e-05	0.0010096	3.25037
RUBCNL	0.734394	8.40727	4.70335	1.0541e-05	0.00101794	3.23836
LPCAT1	0.921618	8.8214	4.70208	1.05926e-05	0.00101805	3.23386
GDF15	1.78512	7.61186	4.69818	1.07522e-05	0.00102131	3.22007
WARS	0.867558	10.4553	4.69552	1.08622e-05	0.00102131	3.21069
RGS10	0.938296	8.98075	4.69537	1.08686e-05	0.00102131	3.21014
TNFAIP2	0.826011	10.1823	4.69474	1.08947e-05	0.00102131	3.20793
IQGAP1	0.624586	10.9829	4.6943	1.09133e-05	0.00102131	3.20636
PARVG	0.643658	8.98897	4.69389	1.09302e-05	0.00102131	3.20493
TIGIT	1.4934	6.7585	4.69075	1.10625e-05	0.00102891	3.19384
CD48	0.897028	10.4142	4.68766	1.11941e-05	0.00103342	3.18292
EOMES	0.760105	8.80538	4.68642	1.12476e-05	0.00103342	3.17853
CRHR2	-1.90158	4.82206	-4.68574	1.12769e-05	0.00103342	3.17613
ATP8B2	0.758179	8.40549	4.68481	1.13169e-05	0.00103342	3.17287
IGLJ3	1.60258	8.37947	4.68366	1.1367e-05	0.00103342	3.16879
EGR2	1.62824	7.00415	4.68223	1.14295e-05	0.00103444	3.16374
WIPF1	0.776009	9.88814	4.68046	1.15071e-05	0.00103682	3.1575
PEX19	-0.405273	10.7745	-4.67692	1.16641e-05	0.00104629	3.14501
CAPN2	0.998414	11.7656	4.67521	1.17404e-05	0.00104777	3.13899
CHST11	0.784409	8.32265	4.67423	1.17844e-05	0.00104777	3.13554
SAMD9	0.903513	8.54898	4.67191	1.18895e-05	0.00105249	3.12735
STK17A	0.845813	9.37028	4.66854	1.20437e-05	0.0010596	3.11547
GMIP	0.657576	7.98942	4.66786	1.20749e-05	0.0010596	3.11309
BCL11B	0.906434	7.36596	4.66591	1.21651e-05	0.00106289	3.10623
ZBTB33	0.590927	11.843	4.66272	1.23146e-05	0.00107131	3.09497
C1orf115	-0.531057	12.4839	-4.65956	1.24637e-05	0.00107964	3.08387
NET1	-0.562717	10.9806	-4.65805	1.25361e-05	0.00108126	3.07854
EMP3	0.828273	8.64674	4.65193	1.28319e-05	0.00109136	3.05704
SAMHD1	0.711506	11.2803	4.65125	1.28653e-05	0.00109136	3.05464
ISG20	1.1369	8.91236	4.65037	1.29087e-05	0.00109136	3.05154
NIN	0.595421	9.61492	4.64957	1.29478e-05	0.00109136	3.04874
MVP	1.1345	8.83749	4.64896	1.29781e-05	0.00109136	3.04659
XCL1	1.44272	8.45223	4.64807	1.30221e-05	0.00109136	3.04347
VOPP1	0.634223	10.6372	4.64788	1.30317e-05	0.00109136	3.0428
FPR3	0.896197	9.70161	4.6442	1.32156e-05	0.00110219	3.02988
METRNL	0.846325	8.14205	4.64261	1.32963e-05	0.00110294	3.02427
NIPAL2	0.719645	9.74855	4.64152	1.33514e-05	0.00110294	3.02045
FAM78A	0.946882	8.38783	4.64079	1.33885e-05	0.00110294	3.01789
MSN	0.758813	11.5366	4.63819	1.35218e-05	0.00110939	3.00877
MMP2	1.14317	8.96851	4.63571	1.36504e-05	0.00111002	3.00004
AQP3	-0.681852	12.4504	-4.63567	1.36523e-05	0.00111002	2.99992
EVI2A	1.00906	9.09368	4.63486	1.36944e-05	0.00111002	2.99708
EPCAM	2.70992	8.79652	4.62777	1.40689e-05	0.00113581	2.97222
IKBKG	0.584082	9.46448	4.62357	1.42958e-05	0.00114953	2.95747
SLC19A2	-0.755152	10.7068	-4.62159	1.44036e-05	0.0011536	2.95055
SORT1	1.42696	8.67224	4.6141	1.48197e-05	0.00117745	2.92431
BCL2	0.692775	8.55561	4.61313	1.48739e-05	0.00117745	2.92094
ACADS	-0.605115	10.6006	-4.61308	1.48772e-05	0.00117745	2.92074
CSF2RB	0.795751	9.25383	4.61194	1.49416e-05	0.00117745	2.91676
EHF	1.68888	9.02763	4.61103	1.4993e-05	0.00117745	2.9136
TRAPPC6A	-0.390754	9.91962	-4.60862	1.51314e-05	0.00117975	2.90513
SLC36A1	0.814501	8.27324	4.60848	1.51392e-05	0.00117975	2.90465
C1orf216	0.66023	8.28782	4.60729	1.52076e-05	0.00118052	2.9005
PRAG1	0.956999	8.84608	4.60366	1.54189e-05	0.00119233	2.88779
TBXAS1	0.541081	8.3598	4.59856	1.57196e-05	0.00120808	2.87
CMTM7	0.645883	9.45609	4.59819	1.57422e-05	0.00120808	2.86868
ITM2A	1.26094	9.74064	4.58371	1.66298e-05	0.00127136	2.81815
CXCL1	1.5426	7.29668	4.58233	1.67169e-05	0.0012732	2.81334
PGM1	-0.444347	14.109	-4.58049	1.68335e-05	0.00127726	2.80694
UPB1	-0.720655	13.2204	-4.57815	1.69831e-05	0.00128378	2.79879
HCLS1	0.655223	11.2395	4.57334	1.72951e-05	0.00130193	2.78202
ABCC4	1.00158	7.63752	4.57247	1.73522e-05	0.00130193	2.77899
H2AFY	0.399227	12.1538	4.57009	1.75089e-05	0.00130882	2.77071
CD52	1.32686	9.51049	4.56671	1.77344e-05	0.00132079	2.75893
TAGAP	0.862452	8.34137	4.5621	1.80461e-05	0.00133906	2.74288
ASB2	2.47806	5.73272	4.55782	1.83398e-05	0.00135587	2.72801
PHLDA1	1.42559	9.32564	4.55468	1.85581e-05	0.00136481	2.71712
CXCL9	1.89787	11.6694	4.55414	1.8596e-05	0.00136481	2.71524
EZH2	0.869661	7.70126	4.55295	1.86798e-05	0.00136599	2.7111
IGLV1-44	1.80545	7.51721	4.54985	1.88998e-05	0.00137709	2.70033
PLA2G4C	0.862667	9.57314	4.54565	1.92011e-05	0.00139402	2.68576
CD44	0.773167	11.3004	4.54361	1.93493e-05	0.00139805	2.67868
RDH10	-0.603278	11.367	-4.54299	1.93952e-05	0.00139805	2.6765
LGALS3BP	0.940117	11.5058	4.5412	1.95259e-05	0.00139923	2.67032
IL18	1.41059	7.63985	4.54087	1.95503e-05	0.00139923	2.66917
CCL20	3.70814	6.17182	4.53715	1.98267e-05	0.00140615	2.65625
POLA1	0.62285	7.95295	4.53672	1.98581e-05	0.00140615	2.65479
CYBA	0.712484	11.2901	4.53617	1.98999e-05	0.00140615	2.65286
S100A11	0.931101	9.92917	4.53458	2.00192e-05	0.00140615	2.64735
GBGT1	0.893671	7.59202	4.5334	2.01079e-05	0.00140615	2.64328
VCAN	1.32724	8.38695	4.53248	2.01779e-05	0.00140615	2.64009
MARC2	-0.782012	12.528	-4.53214	2.0204e-05	0.00140615	2.6389
LY86	0.763073	10.0513	4.53132	2.0266e-05	0.00140615	2.63607
SLAMF8	1.44736	7.72386	4.52935	2.04171e-05	0.00140615	2.62924
RAB38	1.91563	6.26767	4.52882	2.04578e-05	0.00140615	2.62741
GPER1	-0.927509	10.12	-4.5271	2.05907e-05	0.00140615	2.62145
GPBAR1	1.06956	7.26492	4.527	2.05985e-05	0.00140615	2.6211
APOL3	1.12434	10.4106	4.52662	2.06277e-05	0.00140615	2.61979
TRAF3IP3	0.919945	8.44489	4.52649	2.06378e-05	0.00140615	2.61934
PDZK1IP1	2.76724	6.09568	4.5258	2.0692e-05	0.00140615	2.61693
E2F3	0.840485	8.36563	4.52445	2.07967e-05	0.00140852	2.61229
BTG2	0.8427	9.06359	4.51704	2.13848e-05	0.00144351	2.58662
MYO5A	0.714817	8.34237	4.5148	2.15649e-05	0.0014456	2.5789
ANTXR1	1.14079	9.40489	4.51464	2.15782e-05	0.0014456	2.57833
CHST12	0.572282	8.51848	4.51399	2.16306e-05	0.0014456	2.5761
GRAMD1C	-0.67927	10.4108	-4.51111	2.18663e-05	0.0014485	2.56613
MDFIC	0.513388	10.9676	4.51092	2.18821e-05	0.0014485	2.56546
ST13	-0.453654	13.633	-4.51083	2.18894e-05	0.0014485	2.56516
NEURL1B	0.690012	10.528	4.50466	2.24017e-05	0.00147756	2.54387
MFHAS1	0.40549	9.81615	4.50358	2.24928e-05	0.00147874	2.54013
DCAF6	-0.454738	11.3724	-4.49538	2.31953e-05	0.00151621	2.51184
DDB2	0.841706	9.84884	4.49413	2.33044e-05	0.00151621	2.50753
LOC101927809	-0.782137	8.01073	-4.49395	2.33197e-05	0.00151621	2.50692
STK17B	0.930491	9.27667	4.49269	2.34307e-05	0.00151621	2.50255
SLC7A7	0.758399	10.3004	4.4926	2.34384e-05	0.00151621	2.50225
NUDT6	-0.458189	10.7719	-4.49093	2.35851e-05	0.00152083	2.49651
HPRT1	-0.527152	11.597	-4.48952	2.37101e-05	0.00152368	2.49165
HLA-DQB1	1.29672	10.7769	4.48873	2.37803e-05	0.00152368	2.48893
TIGAR	0.917758	9.21878	4.48711	2.39252e-05	0.00152811	2.48334
ELOA-AS1	-0.733287	8.93962	-4.4858	2.40435e-05	0.00152868	2.4788
P2RY13	0.820346	9.5456	4.48519	2.4098e-05	0.00152868	2.47672
PNMA1	0.696262	9.46015	4.48432	2.41768e-05	0.00152868	2.47372
TGDS	-0.542499	10.7877	-4.48344	2.42568e-05	0.00152868	2.47068
SLFN11	0.871156	7.67784	4.48282	2.43129e-05	0.00152868	2.46855
TRERF1	1.12925	6.74686	4.47751	2.48011e-05	0.00155454	2.45026
TNFRSF12A	2.50442	7.82042	4.47141	2.53728e-05	0.00158545	2.4293
CAPG	1.15612	7.80135	4.46979	2.55273e-05	0.00159018	2.42372
PARP8	0.680707	8.75793	4.46685	2.58086e-05	0.00159327	2.41364
TP53I3	1.04208	9.29565	4.46651	2.58417e-05	0.00159327	2.41246
KHK	-0.628692	12.9441	-4.46523	2.59657e-05	0.00159327	2.40806
MICALL2	0.689877	9.00126	4.46403	2.60826e-05	0.00159327	2.40393
P2RY8	1.08823	7.613	4.46363	2.61211e-05	0.00159327	2.40257
GPRC5B	0.999389	8.42425	4.46182	2.62988e-05	0.00159327	2.39634
EBPL	-0.616763	13.2341	-4.46174	2.63063e-05	0.00159327	2.39607
GOLM1	1.58097	8.83084	4.46139	2.63412e-05	0.00159327	2.39486
ZNF395	-0.599466	11.0976	-4.46124	2.63553e-05	0.00159327	2.39436
LY75	0.955739	8.66851	4.46026	2.64521e-05	0.00159327	2.39099
PTPN7	1.26895	7.20638	4.45995	2.64825e-05	0.00159327	2.38994
KLHL6	0.85383	7.6986	4.45953	2.65242e-05	0.00159327	2.38849
CD5	1.51994	6.01784	4.45786	2.669e-05	0.00159847	2.38276
CPVL	0.774492	11.1835	4.45541	2.69354e-05	0.00160839	2.37434
CLEC7A	0.940863	9.29392	4.45054	2.74295e-05	0.00163307	2.35763
THEMIS2	0.612465	8.89606	4.44792	2.76988e-05	0.00164061	2.34865
CTSA	0.50895	11.6649	4.44744	2.77479e-05	0.00164061	2.34702
VIM	0.830625	12.6497	4.4459	2.79079e-05	0.00164061	2.34173
DCBLD2	-0.740848	9.929	-4.44542	2.79574e-05	0.00164061	2.3401
PLEKHB2	0.464915	10.8571	4.44537	2.79626e-05	0.00164061	2.33993
CD163	0.642646	12.674	4.43823	2.8717e-05	0.00167958	2.31546
CFTR	2.30714	7.74675	4.437	2.88484e-05	0.00167958	2.31126
CD3G	1.95265	6.41643	4.43674	2.88765e-05	0.00167958	2.31036
ABCC5	0.574123	9.03124	4.43589	2.89675e-05	0.00168003	2.30747
TMC6	0.556264	8.46754	4.43469	2.90979e-05	0.00168276	2.30334
ITGB2-AS1	0.985269	7.69209	4.43347	2.92295e-05	0.00168554	2.2992
PTPN6	0.459187	9.71952	4.43173	2.942e-05	0.00169169	2.29322
RMI2	1.34841	7.35154	4.42798	2.98329e-05	0.00171056	2.28041
C16orf54	1.09759	7.59629	4.42684	2.99602e-05	0.00171299	2.2765
IGSF6	1.03909	9.43897	4.42191	3.0514e-05	0.00173973	2.25966
PAOX	-0.405638	9.14013	-4.42093	3.06255e-05	0.00174117	2.25631
TNFAIP8	0.864423	9.75172	4.41653	3.11299e-05	0.00176464	2.2413
TESC	1.44817	7.6515	4.41581	3.12132e-05	0.00176464	2.23884
FDXR	0.69101	8.86069	4.41281	3.15624e-05	0.0017794	2.22862
CXCR6	0.821775	7.75124	4.40778	3.21572e-05	0.00180152	2.21146
GASK1A	-1.18466	7.39201	-4.40701	3.22492e-05	0.00180152	2.20884
VAV3	0.473865	8.8762	4.4066	3.22987e-05	0.00180152	2.20743
APH1B	0.776623	7.90233	4.40649	3.23119e-05	0.00180152	2.20705
CD24	1.68991	11.0579	4.40485	3.25087e-05	0.0018075	2.20147
PIWIL4	0.796217	7.1981	4.40089	3.29903e-05	0.00182924	2.18796
CD83	0.848454	8.68033	4.39662	3.35164e-05	0.00185332	2.17343
PROC	-0.530422	12.1439	-4.39523	3.36896e-05	0.00185591	2.16869
AEBP1	1.47389	9.25403	4.39477	3.37472e-05	0.00185591	2.16712
ZNF511	-0.653433	10.4361	-4.39321	3.39426e-05	0.00186057	2.16182
LYN	0.567502	10.3537	4.39262	3.40162e-05	0.00186057	2.15982
ARPC1B	0.820376	11.0406	4.39006	3.43404e-05	0.00187322	2.15111
GBP4	0.780837	8.94517	4.38718	3.47086e-05	0.00188421	2.14131
CBLN4	-1.40488	6.57021	-4.38702	3.47286e-05	0.00188421	2.14078
PPP1R1A	-1.57919	11.9791	-4.38218	3.53563e-05	0.00191313	2.12433
NBEAL2	0.817796	7.43854	4.38069	3.55525e-05	0.0019186	2.11925
EPHX2	-0.741689	12.3575	-4.37947	3.57124e-05	0.00192209	2.11512
MARCH1	0.821122	8.93135	4.37212	3.66956e-05	0.00196975	2.09018
TRIM69	0.738597	10.0656	4.37018	3.69606e-05	0.00197872	2.08357
MELK	2.16719	6.74718	4.36721	3.73671e-05	0.00199519	2.07352
ZSCAN21	-0.354479	9.39072	-4.36586	3.75546e-05	0.00199991	2.06893
TCIRG1	0.530158	10.3251	4.36089	3.82497e-05	0.00203156	2.05209
GALNT6	1.43861	6.46444	4.3575	3.87304e-05	0.0020517	2.04062
ZNF330	-0.370713	11.3933	-4.35397	3.92387e-05	0.00207318	2.02864
SDC2	-0.526213	13.5769	-4.35103	3.96648e-05	0.00209022	2.01873
KRT19	3.17808	4.85022	4.34975	3.9853e-05	0.00209467	2.01438
RUNX3	1.0461	7.77563	4.34405	4.06985e-05	0.00213355	1.99511
AADAT	-0.782307	10.879	-4.34247	4.0936e-05	0.00213539	1.98977
GOT2	-0.472676	13.4274	-4.34241	4.09452e-05	0.00213539	1.98956
MRPS18B	-0.3376	11.2469	-4.33899	4.14628e-05	0.00215681	1.97803
MFAP4	2.23757	7.42573	4.33736	4.17131e-05	0.0021599	1.9725
EMILIN2	1.16742	7.60988	4.33721	4.17361e-05	0.0021599	1.972
LINC01023	-1.0703	6.6698	-4.33566	4.19741e-05	0.00216483	1.96678
SLC12A1	2.25369	5.43706	4.3352	4.20459e-05	0.00216483	1.96521
NUP88	-0.387283	10.394	-4.33382	4.22595e-05	0.00216556	1.96056
MYCT1	-0.503317	9.62118	-4.33372	4.22748e-05	0.00216556	1.96022
WASHC2C	0.443437	11.095	4.3324	4.24814e-05	0.00217064	1.95575
ACSM2B	-0.823007	9.96521	-4.32892	4.30267e-05	0.00218891	1.94404
MAP3K1	0.412829	11.0163	4.32874	4.30559e-05	0.00218891	1.94342
SRD5A1	-0.756107	11.7783	-4.32609	4.3477e-05	0.00219866	1.93449
CALHM2	0.60684	7.88314	4.32466	4.37061e-05	0.00219866	1.92966
CYP4A11	-0.762081	13.0141	-4.32442	4.3745e-05	0.00219866	1.92885
CCL8	1.50886	8.04956	4.3244	4.37484e-05	0.00219866	1.92877
CYBC1	0.382926	9.22386	4.32412	4.37923e-05	0.00219866	1.92785
FNIP2	-0.857469	12.5251	-4.32084	4.43243e-05	0.00221984	1.91677
INTS6L	0.932398	7.1918	4.31789	4.48061e-05	0.00223842	1.90685
ABCC1	0.787557	8.75841	4.3133	4.55663e-05	0.00226594	1.89141
LINC01215	1.9633	5.36456	4.31284	4.56444e-05	0.00226594	1.88984
RASA3	0.619848	7.73772	4.31254	4.56938e-05	0.00226594	1.88885
POLR3GL	-0.363128	11.1602	-4.31153	4.58645e-05	0.00226883	1.88543
HAGH	-0.484447	12.2427	-4.30157	4.75688e-05	0.00234739	1.85195
RNASE4	-0.498958	13.5138	-4.29885	4.80451e-05	0.00236177	1.84281
UBASH3B	0.762762	7.16204	4.29857	4.80944e-05	0.00236177	1.84187
YWHAB	0.297249	13.2637	4.29782	4.8227e-05	0.00236254	1.83934
MXI1	-0.63756	11.8587	-4.29662	4.84378e-05	0.00236712	1.83534
CD274	0.673194	8.45926	4.29495	4.87362e-05	0.00237595	1.82971
GPR171	1.07237	7.27635	4.29333	4.90245e-05	0.00238424	1.8243
TCFL5	-0.445369	9.60687	-4.29101	4.94432e-05	0.00239883	1.81649
STK4	0.430905	10.375	4.28977	4.96682e-05	0.00240396	1.81233
PODN	1.14961	7.24646	4.28871	4.98611e-05	0.00240753	1.80877
CDCP1	1.5196	6.26026	4.28535	5.0476e-05	0.0024314	1.79753
THNSL1	-0.494668	10.2828	-4.28249	5.10061e-05	0.00245109	1.78795
SLCO3A1	0.530746	8.36969	4.27919	5.16254e-05	0.00247211	1.77688
CENPV	-0.557573	10.8275	-4.27831	5.17919e-05	0.00247211	1.77393
IFNGR1	0.491739	11.9811	4.2781	5.18321e-05	0.00247211	1.77321
JAML	1.07483	8.56015	4.27717	5.20081e-05	0.00247211	1.77011
CLIP4	1.0476	9.22493	4.27692	5.2056e-05	0.00247211	1.76926
NFAM1	0.632782	7.84464	4.27618	5.21963e-05	0.00247295	1.76679
CLIC6	2.38687	7.02573	4.27432	5.2551e-05	0.00248393	1.76058
LINC01018	-1.12346	10.1788	-4.27278	5.28473e-05	0.0024921	1.75543
ADRA2A	1.27479	6.80444	4.27083	5.32247e-05	0.00250404	1.7489
CCR5	0.893951	8.67409	4.27015	5.3358e-05	0.00250448	1.74661
ZG16B	2.09895	4.27712	4.26872	5.36361e-05	0.00251169	1.74184
SLA	0.6966	9.92494	4.26798	5.37812e-05	0.00251265	1.73936
HSD17B8	-0.547178	11.6624	-4.26587	5.41957e-05	0.00252617	1.73232
SAMD11	1.58277	7.98459	4.26515	5.43393e-05	0.00252703	1.7299
TNFRSF17	2.08868	6.13862	4.26135	5.50971e-05	0.00255638	1.7172
TCEA1	-0.308723	12.614	-4.25993	5.53822e-05	0.00256371	1.71246
ARHGEF2	0.556706	9.44823	4.25923	5.55232e-05	0.00256436	1.71013
MCM5	0.879671	9.36086	4.2574	5.58957e-05	0.00257567	1.704
PRDM1	0.805699	7.88333	4.25512	5.63619e-05	0.00258983	1.69639
GZMH	1.24594	7.90409	4.25464	5.64596e-05	0.00258983	1.6948
LRRC40	-0.372762	11.1766	-4.254	5.65916e-05	0.00259	1.69266
HSD11B1-AS1	-0.966622	8.29068	-4.25106	5.72007e-05	0.00260909	1.68284
ARHGAP9	0.809866	9.73613	4.25074	5.72673e-05	0.00260909	1.68178
CD180	0.575251	8.34509	4.2497	5.74844e-05	0.00261308	1.67831
RAP2B	0.593645	11.3517	4.24767	5.79098e-05	0.00262266	1.67155
SLC39A8	-0.424166	11.6463	-4.24746	5.79551e-05	0.00262266	1.67083
SERPINE2	0.887056	10.3773	4.24544	5.83809e-05	0.00263602	1.66412
TGFB1	0.831739	7.85819	4.24468	5.85442e-05	0.0026375	1.66156
RPP14	-0.492924	10.1128	-4.24337	5.8823e-05	0.00264415	1.65721
PLXDC2	0.630698	9.09224	4.24137	5.92524e-05	0.00265754	1.65054
ITGAV	0.702132	11.3304	4.24074	5.93883e-05	0.00265773	1.64844
PDP1	0.808876	9.455	4.23761	6.00661e-05	0.00268211	1.63804
PIK3R3	0.578601	9.23468	4.2364	6.03322e-05	0.00268649	1.63399
RPS6KA1	0.529868	8.80689	4.23595	6.04303e-05	0.00268649	1.6325
GPR34	0.716361	9.68234	4.23515	6.06054e-05	0.00268835	1.62985
ZNF831	1.05109	6.25473	4.22875	6.20308e-05	0.00273621	1.60854
HCK	0.737584	9.21478	4.22853	6.20806e-05	0.00273621	1.60781
PAPLN	1.32027	7.52294	4.22848	6.20912e-05	0.00273621	1.60765
BICDL1	1.22346	7.46429	4.21965	6.41111e-05	0.00281907	1.57832
SHTN1	0.45957	11.3005	4.21836	6.44118e-05	0.00282481	1.57403
NR3C2	-0.61148	9.70346	-4.21789	6.45216e-05	0.00282481	1.57247
CIDEB	-0.663012	13.4259	-4.21503	6.51945e-05	0.0028481	1.56296
NEDD9	0.805818	9.62846	4.20846	6.67623e-05	0.00291029	1.54119
FXYD2	1.37407	9.27236	4.20721	6.70653e-05	0.0029172	1.53704
IL12RB1	1.16762	7.9571	4.20565	6.74465e-05	0.00292747	1.53185
PAIP2B	-0.78703	10.1358	-4.20394	6.78634e-05	0.00293924	1.52621
CD86	0.911361	9.26104	4.20163	6.8434e-05	0.00295761	1.51854
LPXN	0.53083	10.0892	4.19853	6.92046e-05	0.00298001	1.50828
CCDC88B	1.33288	7.14899	4.19836	6.92477e-05	0.00298001	1.50771
RGS1	1.35296	8.17394	4.19682	6.96339e-05	0.00298728	1.50262
CMTM8	-0.572473	10.9214	-4.19651	6.97127e-05	0.00298728	1.50158
ZNF747	-0.422178	8.72092	-4.19502	7.00878e-05	0.0029963	1.49667
MS4A7	0.626908	11.9338	4.1945	7.022e-05	0.0029963	1.49494
MCM4	0.531761	8.97466	4.19018	7.13226e-05	0.00302932	1.48067
FXYD1	-0.736942	12.4487	-4.19007	7.13506e-05	0.00302932	1.48031
UBE2L6	0.640081	11.9122	4.18971	7.14442e-05	0.00302932	1.47911
PCED1B	1.25773	7.84563	4.18805	7.1874e-05	0.00304116	1.47362
TMEM51	0.70706	8.25386	4.1849	7.26951e-05	0.00306319	1.46321
HAO1	-0.517308	13.9139	-4.18489	7.26982e-05	0.00306319	1.46318
PFKFB3	0.847254	10.1711	4.18334	7.31066e-05	0.00307398	1.45805
GRHL2	1.84807	6.22301	4.18241	7.33521e-05	0.00307629	1.45498
CDC42SE1	0.524894	10.9728	4.18198	7.34664e-05	0.00307629	1.45355
FXYD5	0.731274	9.66193	4.181	7.37253e-05	0.00308074	1.45033
ADSSL1	-0.728494	10.3386	-4.17725	7.47284e-05	0.00311621	1.43795
ARRDC3	-0.840515	10.8983	-4.17502	7.5332e-05	0.0031349	1.43059
UAP1L1	0.725241	7.75569	4.17227	7.60806e-05	0.00315239	1.42154
C1QB	0.754982	12.7837	4.17173	7.62295e-05	0.00315239	1.41975
PBLD	-0.647132	14.1116	-4.17163	7.62583e-05	0.00315239	1.4194
TMEM52	-0.821751	7.56706	-4.17119	7.63772e-05	0.00315239	1.41797
MARC1	-0.786077	11.3945	-4.17037	7.66039e-05	0.0031553	1.41526
HLA-F	0.608951	13.5232	4.16838	7.7155e-05	0.00317153	1.4087
GNE	-0.806449	12.8302	-4.16669	7.76249e-05	0.00318436	1.40314
CACNB3	1.13788	6.20686	4.16581	7.7871e-05	0.00318797	1.40024
ELF4	0.764097	8.01656	4.16381	7.84331e-05	0.00320448	1.39366
MTCL1	0.961506	8.24757	4.16188	7.89807e-05	0.00322034	1.38729
EBP	-0.635674	12.7721	-4.15945	7.9674e-05	0.00323716	1.37929
PLK2	0.599446	10.3312	4.15931	7.97141e-05	0.00323716	1.37883
TTC36	-0.93739	11.762	-4.15785	8.01335e-05	0.00324131	1.37402
RCC2	0.551653	9.53482	4.15784	8.01374e-05	0.00324131	1.37398
SAMD3	0.764065	7.83569	4.15699	8.03823e-05	0.00324471	1.37119
LILRB1	0.960656	8.16887	4.15496	8.09717e-05	0.00326198	1.3645
AKAP7	0.614732	10.387	4.15315	8.14986e-05	0.00327666	1.35856
ZNF260	0.310424	9.4266	4.15212	8.18003e-05	0.00327976	1.35518
GALNT7	0.654092	8.70869	4.15178	8.19006e-05	0.00327976	1.35406
PCBD1	-0.561881	11.9946	-4.14963	8.25346e-05	0.00329861	1.347
CTBP2	0.486176	10.3324	4.1485	8.2871e-05	0.00330551	1.34328
TACSTD2	1.61967	8.39455	4.14727	8.32373e-05	0.00331357	1.33925
CNBP	-0.385849	13.7071	-4.14647	8.34775e-05	0.00331659	1.33661
COTL1	0.696307	9.88611	4.14578	8.36844e-05	0.00331828	1.33434
IRF6	-0.554155	10.265	-4.1448	8.39801e-05	0.00332347	1.33111
HSPA6	0.68259	8.46564	4.14147	8.49882e-05	0.00335086	1.3202
PIK3C2G	-0.650537	9.5657	-4.14102	8.51252e-05	0.00335086	1.31872
KLF12	-0.540519	11.1632	-4.14087	8.51703e-05	0.00335086	1.31824
FAIM	0.870011	8.34315	4.13758	8.61815e-05	0.00338405	1.30744
CCS	-0.541171	10.6463	-4.13289	8.76419e-05	0.00343471	1.29206
SOX4	1.1893	9.64852	4.12979	8.86205e-05	0.00346171	1.28191
FAM102B	0.498399	9.55155	4.12963	8.86739e-05	0.00346171	1.28135
DCN	0.644096	13.9519	4.12789	8.92282e-05	0.00347663	1.27565
PRKX	0.894002	7.00866	4.1258	8.98984e-05	0.00349599	1.26881
HSPB9	-0.677334	7.90837	-4.12347	9.065e-05	0.00351844	1.26119
CHD3	1.41167	7.29511	4.12103	9.14437e-05	0.00353774	1.25322
NDFIP2	-0.357628	11.2495	-4.12087	9.14979e-05	0.00353774	1.25268
SLC9B2	-0.59101	10.9562	-4.1194	9.1979e-05	0.00354955	1.24788
TRAFD1	0.402397	9.4733	4.11857	9.22538e-05	0.00355335	1.24515
CLEC4A	0.762031	8.29886	4.11616	9.30513e-05	0.00357641	1.23728
C12orf49	0.568357	9.59038	4.11569	9.32067e-05	0.00357641	1.23575
CYBB	0.709982	11.3044	4.1151	9.3403e-05	0.00357714	1.23383
TIMP1	0.866175	12.92	4.11413	9.37279e-05	0.00357747	1.23065
UCP2	0.970119	11.7021	4.11386	9.38191e-05	0.00357747	1.22976
GRAMD1B	0.920778	8.14891	4.11322	9.40329e-05	0.00357747	1.22768
RAPGEF6	0.470762	10.1384	4.11257	9.42527e-05	0.00357747	1.22554
KNTC1	0.621986	7.7169	4.11243	9.4298e-05	0.00357747	1.22511
TMEM106A	0.613113	7.35807	4.11156	9.45924e-05	0.00358191	1.22225
TADA1	-0.441789	11.0135	-4.10989	9.51578e-05	0.00358849	1.2168
KLHL2	-0.382155	11.2301	-4.10969	9.52256e-05	0.00358849	1.21615
SLC6A1	-0.74642	12.7173	-4.10948	9.52996e-05	0.00358849	1.21544
SERPINB1	0.590085	10.2491	4.10793	9.58289e-05	0.00360081	1.21038
IER5	0.476244	10.0181	4.10747	9.59835e-05	0.00360081	1.2089
OGFRL1	0.578473	10.0401	4.10539	9.67021e-05	0.00362103	1.20208
ADGRV1	-0.71883	9.74229	-4.10342	9.73826e-05	0.00363977	1.19567
ASPA	-0.916189	9.96406	-4.10155	9.80357e-05	0.0036574	1.18956
DHRS9	0.8564	8.82491	4.10038	9.84443e-05	0.00366587	1.18575
KIAA1522	0.865727	8.89124	4.09815	9.92304e-05	0.00368834	1.17848
LPAR5	0.627622	7.84922	4.09644	9.9837e-05	0.00370406	1.17291
STX11	0.671708	7.59674	4.09547	0.000100184	0.00371011	1.16974
VSNL1	-0.700061	11.5077	-4.09328	0.00010097	0.00373238	1.16259
GM2A	0.787668	10.7034	4.08929	0.000102414	0.00377749	1.14961
SELENON	0.604283	8.34216	4.08851	0.0001027	0.00377749	1.14706
DNASE1L3	-0.584594	13.6194	-4.08836	0.000102752	0.00377749	1.1466
CRLF3	0.437899	10.2216	4.08773	0.000102984	0.00377913	1.14454
SIRPA	0.582336	9.64236	4.08535	0.000103862	0.00380446	1.13677
TNFRSF10A	0.690518	8.60159	4.0844	0.000104213	0.00381038	1.13369
GBP2	0.610185	9.76193	4.08315	0.000104678	0.00382046	1.12962
GIMAP6	0.423207	10.5206	4.08072	0.000105587	0.0038467	1.12172
BTK	1.35089	7.22889	4.07761	0.000106759	0.00388238	1.11163
CFL2	-0.499216	12.2424	-4.07658	0.000107154	0.00388475	1.10826
RGS4	1.76157	7.46077	4.07637	0.000107231	0.00388475	1.1076
PLEKHH1	0.452948	8.80009	4.07593	0.000107402	0.00388475	1.10615
EPDR1	0.925481	9.67077	4.07527	0.000107652	0.00388683	1.10402
LY96	0.717832	10.5246	4.07408	0.000108108	0.00389525	1.10016
SIGLEC1	0.587557	10.3585	4.07366	0.000108271	0.00389525	1.09878
LXN	1.22062	8.81923	4.07112	0.000109251	0.00392351	1.09054
PTBP3	0.399014	11.0917	4.0702	0.00010961	0.00392404	1.08754
C4orf19	-0.597376	10.8741	-4.07008	0.000109655	0.00392404	1.08717
ANXA5	0.677337	12.1969	4.06913	0.000110027	0.00392902	1.08408
DMXL2	0.563466	10.6399	4.06873	0.000110183	0.00392902	1.08278
COL4A2	1.03543	10.3698	4.06602	0.00011125	0.00395536	1.07397
MDN1	-0.852175	10.8869	-4.06555	0.000111436	0.00395536	1.07244
INPP5D	0.66636	8.7659	4.06536	0.00011151	0.00395536	1.07184
ALOX5	0.692418	8.86237	4.06458	0.000111818	0.00395934	1.06932
PILRA	0.64162	9.00421	4.06355	0.000112229	0.00396694	1.06597
IKZF3	1.39484	7.33442	4.06157	0.000113019	0.00398787	1.05956
SINHCAF	0.742652	8.86008	4.06012	0.000113603	0.00400148	1.05485
EPB41L3	0.689238	8.70221	4.05838	0.000114307	0.00401921	1.04921
LBH	0.700908	10.0948	4.05789	0.000114505	0.00401921	1.04763
BPHL	-0.517065	11.5656	-4.05593	0.000115305	0.00402714	1.04126
LINC01831	-0.946707	9.42793	-4.05584	0.000115342	0.00402714	1.04097
CFD	0.726724	10.2525	4.05543	0.000115506	0.00402714	1.03967
PHF10	-0.305035	10.8638	-4.05538	0.000115529	0.00402714	1.03949
BICC1	1.57792	8.10321	4.04963	0.000117905	0.00410289	1.02089
CD247	0.617144	8.58594	4.0489	0.000118212	0.00410649	1.01852
ILF3-DT	-0.491385	8.58804	-4.04793	0.000118618	0.00410766	1.01538
SIRPG	1.71807	6.31902	4.04734	0.000118868	0.00410766	1.01346
ACMSD	-0.822579	12.0902	-4.04705	0.000118987	0.00410766	1.01255
PFKP	1.03708	7.6969	4.04688	0.00011906	0.00410766	1.01199
TMC8	0.672481	8.9573	4.04384	0.00012035	0.00414511	1.00214
VAV1	0.704407	7.69419	4.04253	0.000120906	0.00415212	0.997931
FASLG	0.789205	6.987	4.04239	0.000120966	0.00415212	0.997484
TP53BP2	0.57928	8.82052	4.0409	0.000121609	0.00415918	0.992641
LUM	1.39683	11.5925	4.04049	0.000121784	0.00415918	0.991326
ID4	1.9368	8.40322	4.04048	0.000121789	0.00415918	0.991285
ACE2	1.1162	8.23392	4.03959	0.000122173	0.00416523	0.988413
PIK3CG	0.9357	7.86073	4.03848	0.00012265	0.00416993	0.984852
RIPK2	0.552705	8.72597	4.03784	0.000122929	0.00416993	0.982776
ARPC5	0.424794	12.2965	4.03784	0.000122931	0.00416993	0.982767
TMEM200A	1.68753	6.10979	4.03718	0.000123217	0.00417264	0.98064
RNF145	0.529232	10.9635	4.0335	0.000124832	0.00422025	0.968749
EVA1B	0.579765	8.27857	4.03083	0.000126013	0.00425305	0.960149
LACC1	0.666508	8.92704	4.02744	0.000127534	0.0042972	0.949193
LY9	0.7838	8.03492	4.02618	0.000128099	0.00430335	0.945162
MCTP1	0.756152	7.71441	4.02609	0.000128143	0.00430335	0.944844
SYNM	-0.821075	9.11485	-4.02554	0.000128391	0.00430449	0.943084
SCCPDH	-0.345745	12.376	-4.02431	0.000128947	0.004316	0.939132
FAM169A	1.07955	8.90999	4.02059	0.000130653	0.00436087	0.927133
SLC37A4	-0.475015	12.1131	-4.02044	0.00013072	0.00436087	0.926666
STAMBPL1	0.78575	9.19951	4.01835	0.000131691	0.00438599	0.919912
TMEM256	-0.514359	11.9404	-4.01634	0.000132624	0.00440893	0.913464
DHRS4-AS1	-0.710842	11.8115	-4.01593	0.000132816	0.00440893	0.912143
EPB41L4A	0.702257	9.08588	4.01517	0.000133172	0.00441349	0.909699
NIBAN1	0.953021	8.70334	4.01378	0.000133828	0.00442794	0.905218
RNF213	0.6603	10.3484	4.01314	0.00013413	0.0044307	0.903154
ALDH8A1	-0.435534	14.1472	-4.01206	0.00013464	0.00444027	0.899691
IL7R	0.918052	8.86764	4.00876	0.000136218	0.00448497	0.889059
IKZF2	0.988847	6.8067	4.00538	0.000137848	0.00453124	0.878203
TRIM15	0.760684	8.83108	4.0046	0.000138225	0.00453626	0.875706
SH3BGRL3	0.77469	10.1579	4.00337	0.000138824	0.00454562	0.871762
IRF8	0.560755	10.6002	4.00309	0.000138961	0.00454562	0.870861
SEPHS2	-0.379286	13.6777	-4.002	0.000139495	0.0045557	0.867361
SETD7	-0.36224	12.4117	-4.0011	0.000139941	0.00456289	0.864447
MCEE	-0.444131	11.0111	-4.00011	0.000140428	0.0045714	0.861274
MTMR10	-0.382841	10.4178	-3.99672	0.000142112	0.00461875	0.850399
STRADB	-0.379635	12.4135	-3.99577	0.000142587	0.00462675	0.847351
PPP1R16B	0.772056	7.65048	3.99421	0.000143369	0.00464466	0.842361
FCN1	1.10314	8.05641	3.99357	0.000143695	0.00464776	0.840289
KRCC1	-0.291811	11.7429	-3.98915	0.000145944	0.00470895	0.826119
C8B	-0.633758	13.7343	-3.98869	0.000146179	0.00470895	0.82465
NKG7	0.797196	9.29002	3.98848	0.000146287	0.00470895	0.823978
FAM111A	0.461192	10.6274	3.98677	0.000147168	0.00472927	0.818498
MEAF6	0.502325	10.575	3.98634	0.000147387	0.00472927	0.817144
TNFRSF21	0.775333	9.6309	3.98249	0.000149391	0.00478598	0.804819
LIMK2	0.631194	8.14036	3.98202	0.000149639	0.00478631	0.803309
RAP2A	0.469646	10.3377	3.98056	0.000150409	0.00480334	0.798624
RNF165	-0.787174	7.87134	-3.97906	0.000151202	0.00482102	0.79383
ZNF513	0.500664	8.5255	3.97807	0.000151729	0.00483019	0.790657
LFNG	1.00383	7.4113	3.97658	0.000152524	0.00484786	0.785889
PCMT1	-0.289736	11.6601	-3.97605	0.000152808	0.00484925	0.784192
CD300LF	1.36551	7.81897	3.97516	0.000153286	0.00485532	0.781345
GRN	0.601211	11.3714	3.97462	0.000153576	0.00485532	0.779618
CASP8	0.518951	9.84043	3.97435	0.000153721	0.00485532	0.778758
FANCI	0.955644	7.62052	3.97331	0.000154279	0.00486384	0.775451
DLEU1	-0.683871	9.68375	-3.97296	0.000154473	0.00486384	0.774308
LCAT	-0.913453	12.0317	-3.97099	0.000155542	0.00488987	0.768019
TMC4	1.21903	7.87788	3.97017	0.000155988	0.00489507	0.765407
TNFSF13	0.460142	9.12038	3.9698	0.000156192	0.00489507	0.764213
OXCT1	1.12275	7.24582	3.9679	0.000157234	0.00492009	0.758147
LIPC	-0.993781	12.155	-3.96621	0.000158163	0.00494149	0.752777
IRAK3	0.742601	7.56302	3.96401	0.000159386	0.0049646	0.74575
UBE2A	0.3729	11.2709	3.9636	0.000159615	0.0049646	0.744442
GBP5	1.06667	8.15192	3.96356	0.00015964	0.0049646	0.744297
RAB31	0.470757	9.86809	3.96284	0.000160043	0.00496945	0.742001
GNAI1	-0.512427	10.1588	-3.96094	0.000161109	0.00499487	0.735947
P2RY14	0.853203	7.46321	3.96	0.000161641	0.00500369	0.732938
HMGCS2	-0.571676	14.533	-3.95658	0.000163584	0.00505608	0.722044
ITGAM	0.683882	8.83405	3.95486	0.000164569	0.00506474	0.716571
MOCS1	-0.485513	8.7845	-3.95485	0.000164574	0.00506474	0.716544
GRHPR	-0.491106	14.3022	-3.95438	0.000164847	0.00506474	0.715033
PTAFR	0.527694	9.42814	3.95434	0.000164868	0.00506474	0.714915
PXMP2	-0.553258	13.1077	-3.95311	0.00016558	0.00507888	0.710987
TREM2	2.31072	5.28693	3.95215	0.000166133	0.00508669	0.707946
METTL8	0.337802	8.50254	3.95165	0.000166427	0.00508669	0.706335
CD6	0.574768	8.72536	3.95137	0.000166591	0.00508669	0.705439
PTPN22	1.07413	7.60203	3.95065	0.000167007	0.00508764	0.703163
GALNT10	0.533759	8.34089	3.95045	0.000167126	0.00508764	0.702514
HOPX	0.799805	8.40616	3.94896	0.000167997	0.00510644	0.697777
ZNF101	0.464326	8.92188	3.94793	0.000168604	0.00511719	0.694489
GRK5	0.519885	9.72725	3.94678	0.000169282	0.00512831	0.69083
IL15	0.65339	9.45294	3.94511	0.000170267	0.00512831	0.685541
RAD51AP1	1.07851	7.6322	3.94495	0.000170366	0.00512831	0.685012
HJURP	1.8768	4.73314	3.9447	0.000170516	0.00512831	0.684209
TBC1D13	-0.30463	9.4391	-3.94326	0.000171374	0.00512831	0.679633
GPR65	0.806488	9.50139	3.943	0.000171527	0.00512831	0.67882
SERPINF2	-0.602886	12.9528	-3.94243	0.000171868	0.00512831	0.677006
FILIP1L	0.842841	8.42368	3.94227	0.000171963	0.00512831	0.676502
RNASET2	0.555705	12.6863	3.9422	0.000172006	0.00512831	0.676275
FCMR	1.07965	7.55012	3.94198	0.000172138	0.00512831	0.675575
BAMBI	0.795972	10.7722	3.9416	0.000172369	0.00512831	0.674357
DHRS1	-0.67686	12.5607	-3.94133	0.00017253	0.00512831	0.673502
NRM	0.3465	8.95126	3.94119	0.000172617	0.00512831	0.673044
KLKB1	-0.635065	13.1962	-3.94093	0.000172773	0.00512831	0.672221
MAML2	0.571017	8.66148	3.94091	0.000172782	0.00512831	0.672176
NCAPG	1.24989	6.84282	3.93844	0.00017428	0.00515795	0.664304
LOX	1.03034	6.64314	3.93842	0.000174291	0.00515795	0.664246
PLXNA1	0.761866	8.71153	3.9367	0.000175336	0.00517712	0.658798
VSIR	0.435149	9.23209	3.93651	0.000175452	0.00517712	0.658197
LOXL4	1.44613	8.45551	3.93285	0.000177704	0.00523592	0.646572
EPB41L2	0.580387	10.3384	3.92834	0.000180519	0.00531111	0.632248
DOK3	0.677301	8.03494	3.92687	0.000181444	0.00533054	0.627593
TNFRSF1B	0.454768	9.68373	3.92588	0.000182073	0.00534125	0.62444
ERMP1	0.415257	9.66817	3.92426	0.0001831	0.00535812	0.619312
BTN2A1	0.477818	9.36225	3.92414	0.000183179	0.00535812	0.618922
MARCKS	0.641096	11.8113	3.92109	0.000185131	0.0054036	0.609264
WDR59	-0.39119	10.4672	-3.92087	0.000185269	0.0054036	0.608582
SMURF2	0.533692	9.2223	3.91601	0.00018843	0.00548786	0.593169
PREX1	0.625041	8.52416	3.91445	0.000189454	0.00550947	0.588235
PSMB9	0.77122	11.7333	3.91366	0.000189975	0.00550947	0.585733
CLDN14	-0.836416	9.11256	-3.91347	0.000190098	0.00550947	0.585144
TCEA3	-0.560695	12.3105	-3.91322	0.000190264	0.00550947	0.584346
CXCL8	2.38869	7.19044	3.91072	0.000191924	0.00554593	0.576432
METAP1D	-0.613354	7.82601	-3.91049	0.000192073	0.00554593	0.575728
MAFF	1.17535	7.50284	3.90971	0.000192599	0.00555317	0.573238
UBE2T	1.83507	6.4671	3.90928	0.000192882	0.00555341	0.571898
PIP4K2A	0.499279	10.0821	3.90664	0.000194662	0.00559639	0.563529
ANKRD44	0.550464	9.33056	3.90624	0.00019493	0.00559639	0.56228
ALKBH7	-0.493604	12.0133	-3.90476	0.000195936	0.0056173	0.557589
PTPRCAP	1.09435	7.97902	3.90214	0.000197722	0.00566045	0.549327
ETFBKMT	-0.491167	8.46446	-3.90107	0.000198458	0.00567349	0.54594
PPP1R18	0.541024	10.1293	3.89788	0.000200665	0.00572172	0.535871
PTGER4	0.828952	10.0193	3.89781	0.000200712	0.00572172	0.535654
USP30	-0.493057	10.4744	-3.89641	0.000201686	0.00574138	0.531246
LILRB5	0.542097	8.50679	3.89408	0.00020332	0.00577972	0.523901
SOWAHC	-0.552683	11.8406	-3.89339	0.000203813	0.00578559	0.521696
PCOLCE2	-1.50065	9.71787	-3.89139	0.000205223	0.00581743	0.515419
PCLAF	1.06758	9.65005	3.89087	0.000205597	0.00581988	0.513757
SLC2A6	0.776476	7.78279	3.88978	0.000206373	0.00583364	0.51033
KRT18	0.720864	13.3778	3.88929	0.000206724	0.0058354	0.508782
TMPRSS3	1.61224	6.53307	3.88826	0.000207459	0.00584483	0.505549
SLC18B1	0.427366	9.75436	3.88801	0.000207637	0.00584483	0.504768
ANGPTL2	0.708291	9.62099	3.88699	0.000208372	0.00585447	0.50155
MPEG1	0.709356	11.5713	3.88669	0.00020859	0.00585447	0.500598
CHST4	1.33747	8.632	3.88633	0.00020885	0.00585447	0.499466
CLDN7	0.934145	9.57866	3.88525	0.000209636	0.00586549	0.496047
C15orf48	1.64947	7.30367	3.88499	0.000209824	0.00586549	0.495229
SYTL5	0.707379	9.67262	3.88363	0.000210813	0.00588497	0.49095
C7	1.07579	12.3249	3.88209	0.000211933	0.00590807	0.486125
KDELR3	1.17805	9.06879	3.88133	0.000212494	0.00591554	0.483718
FAS	0.601419	10.8868	3.87771	0.000215166	0.00597654	0.472345
ABCA7	0.995599	7.27982	3.87746	0.000215357	0.00597654	0.471534
SLC26A2	0.566713	9.5424	3.87717	0.000215574	0.00597654	0.470621
CCR1	0.654812	10.5288	3.87337	0.000218419	0.00603971	0.458686
PVRIG	0.736016	7.92876	3.87325	0.000218511	0.00603971	0.4583
CD8B	1.45223	7.07221	3.8729	0.000218771	0.00603971	0.457219
SLC29A3	0.578685	9.02734	3.87253	0.000219049	0.00603971	0.456063
RPS27L	0.422905	14.1	3.87153	0.000219814	0.00604506	0.452891
CENPF	0.948211	7.32348	3.87149	0.000219842	0.00604506	0.452775
ASAP1	0.435425	10.6316	3.87052	0.000220576	0.00605442	0.449742
KCNN2	-1.74166	10.1567	-3.87025	0.000220782	0.00605442	0.44889
GYPC	0.654825	9.49952	3.86897	0.000221764	0.00607309	0.444852
GRB14	-0.506564	12.1253	-3.86797	0.000222524	0.00608565	0.441738
CTNNA1	0.337593	11.9006	3.86676	0.000223455	0.00610284	0.437938
LAMA2	0.825726	8.58976	3.86496	0.000224849	0.0061326	0.432281
FCGR2A	0.938455	8.12858	3.86361	0.0002259	0.00615296	0.428035
MMAB	-0.506321	11.09	-3.86178	0.00022733	0.00618357	0.422293
SLIT2	0.741142	7.79162	3.86083	0.000228075	0.00618794	0.419319
ABCB1	0.761154	10.7532	3.86079	0.000228104	0.00618794	0.419201
PSMB8-AS1	0.562824	9.62144	3.85974	0.000228934	0.0062009	0.415896
SGTB	0.61751	8.93597	3.85922	0.000229342	0.0062009	0.414278
GYS2	-0.683105	13.1863	-3.85902	0.000229503	0.0062009	0.413636
ITGAL	0.603986	9.70394	3.85859	0.000229839	0.00620166	0.412307
THBS1	1.26641	9.66618	3.85728	0.000230878	0.00622138	0.408203
ACP6	-0.635213	10.3177	-3.85593	0.000231954	0.00624204	0.403972
CYC1	-0.324895	12.3051	-3.85545	0.000232338	0.00624404	0.402469
COL16A1	1.16769	7.27193	3.85453	0.000233076	0.00625555	0.399583
MCM6	0.889738	10.1138	3.8535	0.000233908	0.00626953	0.396342
CBFB	0.379843	11.0011	3.85303	0.000234288	0.00627139	0.394865
HSD17B14	-1.08817	9.05509	-3.85104	0.000235894	0.00629361	0.388651
ALOX5AP	0.805683	9.38455	3.851	0.000235924	0.00629361	0.388532
BHLHE41	1.59747	6.40073	3.85084	0.000236053	0.00629361	0.388035
GIMAP2	0.438171	10.5887	3.84932	0.000237292	0.00631829	0.383274
KCNAB2	0.99297	7.877	3.8482	0.000238214	0.00633096	0.379746
TKT	0.674291	11.1455	3.84756	0.000238737	0.00633096	0.377752
LPAR2	1.01256	7.51689	3.84733	0.000238924	0.00633096	0.377039
POT1	-0.352084	10.2194	-3.84721	0.000239022	0.00633096	0.376664
COL4A1	0.974838	11.3427	3.84322	0.000242325	0.00639083	0.364183
LAMP3	1.32546	7.4624	3.84317	0.000242364	0.00639083	0.364035
AGL	-0.524157	12.6906	-3.84311	0.000242419	0.00639083	0.36383
PPP1R16A	-0.510296	10.8469	-3.84249	0.000242933	0.00639083	0.361904
GLYAT	-0.696833	13.814	-3.84226	0.000243124	0.00639083	0.361187
MGAT4A	0.473285	9.19424	3.842	0.000243345	0.00639083	0.360363
C3P1	-0.679761	13.6669	-3.84181	0.0002435	0.00639083	0.359784
CD58	0.553249	10.3355	3.84129	0.000243933	0.0063939	0.358166
IKZF1	0.581263	9.45943	3.83894	0.00024591	0.00643735	0.350826
HAVCR2	0.611869	9.3354	3.83457	0.000249631	0.00652629	0.337169
NAV3	1.99025	6.25948	3.83345	0.000250591	0.00654293	0.333676
C1QC	0.711014	12.6909	3.83276	0.000251189	0.00655005	0.331511
MORC4	0.762865	10.4178	3.83049	0.000253152	0.00659274	0.32443
SEC22C	0.443623	10.3755	3.82949	0.000254018	0.00660675	0.321327
UNC13D	1.05041	6.30586	3.82821	0.000255135	0.00662371	0.317337
SLAMF6	0.553459	8.05075	3.82793	0.000255388	0.00662371	0.316436
IL21R	1.0653	6.64965	3.82762	0.000255654	0.00662371	0.315487
GPCPD1	0.564981	8.97419	3.82644	0.00025669	0.00664202	0.311811
PTGS1	0.508645	8.81915	3.82601	0.000257074	0.00664344	0.310452
PLA2G2A	1.74438	9.96524	3.82487	0.000258076	0.0066608	0.306915
BNIP3	-0.343902	13.3042	-3.82254	0.000260149	0.00670574	0.299641
MGMT	-0.440233	11.7948	-3.82096	0.00026156	0.00673351	0.294723
GPBP1L1	-0.278348	11.1939	-3.81832	0.000263932	0.006781	0.286518
IGHM	1.19836	10.6035	3.81791	0.000264301	0.006781	0.285248
RTN1	0.798007	7.67201	3.81779	0.000264413	0.006781	0.284862
COQ8A	-0.462897	11.5271	-3.81515	0.00026681	0.00683379	0.276659
ADAMTSL2	1.46528	7.24025	3.81464	0.000267276	0.00683598	0.275071
ZWINT	1.11478	9.14798	3.81408	0.000267792	0.00683598	0.27332
AQP1	1.4529	9.36561	3.81359	0.000268238	0.00683598	0.271806
SEC62	-0.257161	13.0872	-3.81358	0.00026825	0.00683598	0.271765
RCAN3	0.766554	9.05482	3.81228	0.000269449	0.00685788	0.267711
ORC6	0.786298	8.61747	3.81114	0.000270495	0.00687132	0.26419
SPRYD4	-0.403013	11.2073	-3.81097	0.000270658	0.00687132	0.263642
CENPK	1.38313	6.54898	3.81059	0.000271008	0.00687156	0.262468
MNDA	0.609987	9.26307	3.80933	0.000272179	0.0068926	0.258549
AGXT2	-0.636054	11.699	-3.8088	0.000272674	0.00689647	0.256899
BAAT	-0.7896	13.4985	-3.80733	0.000274046	0.00691638	0.252339
ANKRD29	0.972724	8.29856	3.80722	0.000274147	0.00691638	0.252003
CDC7	1.01798	7.64221	3.79955	0.000281423	0.00707548	0.228198
SERTAD1	0.482658	9.52815	3.79908	0.000281878	0.00707548	0.226731
GZMK	0.959137	9.54235	3.799	0.000281959	0.00707548	0.22647
PHLPP1	-0.597975	9.77076	-3.79896	0.000281993	0.00707548	0.226361
TMEM206	0.452301	8.70462	3.79874	0.000282206	0.00707548	0.225675
TECR	-0.333767	10.8283	-3.79746	0.000283439	0.00709758	0.221713
MPDZ	-0.558362	11.9231	-3.79612	0.000284741	0.00711903	0.217548
PDGFD	1.00087	8.91369	3.79585	0.000285001	0.00711903	0.21672
ATP8B1	0.589115	10.2864	3.79366	0.000287142	0.00715616	0.20992
MAOB	-0.300961	13.6173	-3.7936	0.000287197	0.00715616	0.209747
NCEH1	0.743027	8.66547	3.78914	0.000291603	0.00725698	0.195917
DGKA	0.564239	8.10656	3.78715	0.00029358	0.00729035	0.189778
CD72	1.11442	7.94581	3.78707	0.000293666	0.00729035	0.189512
PLCXD3	1.48624	6.98804	3.78561	0.000295124	0.00731754	0.185013
LOC100506098	1.05352	7.39566	3.78327	0.00029749	0.00736717	0.177759
CYP2C19	-1.66272	11.4377	-3.78251	0.000298263	0.00737726	0.175402
PRF1	0.668636	9.37609	3.78194	0.000298842	0.00737948	0.17364
GNG2	0.554479	10.153	3.7817	0.000299084	0.00737948	0.172905
PDGFRA	0.819321	11.3766	3.78116	0.00029963	0.00738393	0.171248
MPLKIP	-0.50877	11.9866	-3.78037	0.000300446	0.007395	0.16878
ANXA10	-0.929506	12.6526	-3.77956	0.000301275	0.00740637	0.166277
VAT1	0.390535	10.2256	3.77877	0.000302085	0.00741725	0.163838
GCHFR	-0.657853	11.9551	-3.77785	0.000303025	0.00742918	0.161016
TNFRSF10C	1.74226	4.99459	3.77758	0.000303307	0.00742918	0.160172
CHFR	0.350983	9.55384	3.77677	0.000304141	0.00744005	0.157678
ST6GAL1	-0.425897	14.0597	-3.77644	0.000304488	0.00744005	0.156642
ADGRE5	0.960001	8.1402	3.7757	0.000305258	0.00744985	0.154349
RHOQ	0.648121	10.3651	3.77345	0.000307597	0.00749785	0.147418
MOB3A	0.437936	9.22562	3.77277	0.000308305	0.00750605	0.14533
ICAM2	0.399043	9.13711	3.77178	0.000309349	0.00751924	0.142261
FGD3	0.929578	8.00086	3.77131	0.000309842	0.00751924	0.140814
BMERB1	-0.486147	9.32913	-3.7712	0.000309964	0.00751924	0.140455
DENND1C	0.727873	7.60499	3.77069	0.000310493	0.00751975	0.138908
AKT3	0.523072	8.78106	3.77047	0.000310731	0.00751975	0.138214
PLEKHA2	0.419344	10.7011	3.77009	0.000311134	0.0075205	0.137036
FOCAD	0.470285	8.30336	3.76799	0.000313354	0.00756454	0.130579
ACADL	-0.453481	10.5941	-3.76766	0.000313706	0.00756454	0.129561
CLIC2	0.499331	9.65101	3.76685	0.00031457	0.00757632	0.127064
VPS41	0.455789	9.77916	3.76612	0.000315354	0.00758617	0.124802
ACSL4	1.4695	7.79817	3.76576	0.000315746	0.00758656	0.123674
COL5A1	1.24874	9.11429	3.76531	0.000316227	0.00758906	0.122294
GTF2E1	0.32608	9.40564	3.76355	0.00031812	0.00762543	0.116875
KLHL29	1.4514	8.15331	3.76214	0.000319648	0.00765297	0.112524
F10	-0.508825	11.4181	-3.76176	0.000320058	0.0076537	0.111362
FAM210A	-0.479633	9.3202	-3.76019	0.000321771	0.00768557	0.106515
AOAH	0.522663	8.76681	3.75977	0.000322228	0.00768738	0.105228
SPA17	0.87796	6.75808	3.75818	0.000323972	0.00771987	0.100327
LINC02532	-0.659999	8.41623	-3.75688	0.000325405	0.00774284	0.0963199
C12orf29	-0.30463	10.8452	-3.75661	0.000325703	0.00774284	0.095489
CDH6	1.74473	6.75062	3.75501	0.000327468	0.00777564	0.0905832
SPOCK2	0.514174	8.51816	3.75451	0.000328025	0.0077797	0.0890424
AKAP9	-0.486576	11.8506	-3.75364	0.000328998	0.00779363	0.0863528
KCNJ16	1.65712	7.4771	3.75283	0.000329905	0.00780594	0.0838555
HELLS	1.02407	7.18261	3.7511	0.000331844	0.00784263	0.0785364
CRISPLD2	0.92056	9.51289	3.74979	0.000333319	0.00786828	0.074511
ADGRE2	0.976082	7.47241	3.74905	0.000334149	0.00787865	0.0722542
GATA3	0.424765	9.088	3.74704	0.000336429	0.00791915	0.0660814
PNMA2	0.971601	7.78122	3.74685	0.000336651	0.00791915	0.065484
GSTP1	0.804103	9.56959	3.74546	0.000338238	0.00794293	0.0612171
GAB3	0.797089	7.4044	3.74528	0.000338449	0.00794293	0.06065
ATP2A3	1.2297	7.65351	3.74435	0.000339506	0.00795849	0.0578198
CASP4	0.563891	9.34715	3.74185	0.000342398	0.00801696	0.0501243
LINC01093	-1.3028	11.4643	-3.74119	0.000343164	0.00801874	0.0480969
FCER1G	0.60541	11.8819	3.7411	0.000343269	0.00801874	0.0478196
SHMT2	-0.378192	12.7716	-3.74025	0.000344255	0.00803247	0.0452173
TMEM220	-0.644458	12.0802	-3.73923	0.00034544	0.00805082	0.0420991
RABEP2	0.460573	8.48309	3.73789	0.000347012	0.00807627	0.0379795
CRACR2A	0.476993	8.28833	3.73762	0.000347332	0.00807627	0.0371428
ATR	0.428826	10.2995	3.73576	0.000349516	0.0081177	0.0314557
ALKBH2	-0.467434	9.18302	-3.73473	0.000350739	0.00813675	0.0282854
ACACB	-0.702076	12.4788	-3.73425	0.000351313	0.00814071	0.0268019
KLHDC1	-0.625898	8.75504	-3.73346	0.000352249	0.00815303	0.0243894
MFSD1	0.339144	12.5295	3.73268	0.000353174	0.00815676	0.0220112
TRIM14	0.481195	11.2707	3.73265	0.000353218	0.00815676	0.0218962
SLC25A13	-0.404763	12.8168	-3.73146	0.000354631	0.00818001	0.018276
IER3	0.954409	9.31833	3.72783	0.000359008	0.00827152	0.00714895
CALHM6	0.940122	11.4756	3.72657	0.000360538	0.00829732	0.00328977
ZFP1	-0.780271	10.3218	-3.72536	0.000362019	0.00832191	-0.000428041
C11orf71	-0.495135	10.6687	-3.72193	0.000366225	0.00840902	-0.010905
FBN1	0.807012	9.74351	3.7212	0.000367129	0.00841841	-0.0131398
SLC10A1	-0.524217	14.6176	-3.72081	0.000367614	0.00841841	-0.014336
WSB1	0.334673	12.2915	3.72011	0.000368478	0.00841841	-0.0164663
MRPL34	-0.315576	11.9676	-3.71981	0.000368852	0.00841841	-0.0173853
ANXA2	1.08423	11.9905	3.71966	0.000369047	0.00841841	-0.017865
PLA2G4A	0.552348	7.42408	3.71958	0.000369137	0.00841841	-0.0180863
FAM3B	2.22492	7.89877	3.71554	0.000374202	0.00852245	-0.0304437
SUSD2	0.760571	7.48112	3.71527	0.000374544	0.00852245	-0.0312718
AGFG1	0.325537	10.1897	3.71434	0.000375715	0.00853948	-0.0341035
FRMD4A	0.395164	9.65894	3.71354	0.000376727	0.00855284	-0.0365417
DNMT3L	-1.26177	9.26402	-3.71232	0.000378277	0.00857839	-0.0402662
S100A6	0.888605	10.1249	3.71196	0.000378734	0.00857912	-0.0413608
CIITA	0.84155	7.32892	3.70977	0.000381542	0.00863303	-0.0480577
RING1	-0.283604	10.9173	-3.70536	0.000387252	0.00875241	-0.0615244
PPP1R21	0.273651	10.8572	3.70418	0.000388793	0.00877741	-0.0651242
PQLC1	-0.371839	11.6407	-3.70335	0.000389876	0.00879203	-0.0676468
IKBKB	0.334903	10.3569	3.70134	0.000392517	0.00884171	-0.0737668
SNRNP25	-0.443163	10.8636	-3.70047	0.000393667	0.00885461	-0.0764176
APCDD1	1.27134	7.37585	3.70024	0.000393967	0.00885461	-0.0771096
COX20	-0.260424	11.2916	-3.6976	0.000397484	0.00892371	-0.0851634
MET	-0.591589	11.8793	-3.69642	0.000399055	0.00894904	-0.0887401
GPRIN3	0.993648	7.40232	3.69341	0.000403113	0.00902418	-0.0979094
MXRA5	0.516936	9.67868	3.69327	0.0004033	0.00902418	-0.0983304
GINS1	1.03032	7.88531	3.69218	0.000404785	0.00903982	-0.10166
ATP8A1	0.651319	8.40787	3.69194	0.000405111	0.00903982	-0.102391
MACROD1	-0.618664	9.94696	-3.69177	0.000405343	0.00903982	-0.102909
SS18L1	-0.549558	11.5841	-3.69127	0.000406018	0.00904487	-0.104416
LTB	0.633032	8.92766	3.69091	0.000406507	0.00904579	-0.105507
VPS45	0.395206	9.88613	3.68911	0.000408967	0.00909052	-0.110975
SDC3	0.526956	10.0976	3.68762	0.000411019	0.00912607	-0.11551
B3GNT7	1.10431	6.71998	3.68727	0.000411509	0.00912691	-0.11659
CLDN10	1.36986	8.99729	3.68502	0.000414624	0.00918591	-0.123423
NARS2	-0.234235	10.4616	-3.68366	0.000416517	0.00921772	-0.12755
DEF6	0.611908	7.80762	3.6828	0.000417714	0.00923409	-0.13015
UBE2D1	0.539315	9.66189	3.68219	0.000418578	0.00924306	-0.132022
KLHDC10	-0.345551	12.6494	-3.68145	0.000419616	0.00925586	-0.134266
SLA2	0.783591	7.46407	3.68067	0.000420704	0.00926972	-0.136611
ALDH3A1	1.92201	5.29847	3.67921	0.000422764	0.00930496	-0.141037
C3orf14	0.780812	8.88536	3.67844	0.000423859	0.0093189	-0.143381
IFIT3	0.673843	11.9712	3.67739	0.000425356	0.00934164	-0.146575
BIRC3	0.96183	8.56743	3.677	0.000425914	0.00934371	-0.147761
LOC101928230	-0.605335	8.49907	-3.67572	0.000427736	0.0093735	-0.151628
ST3GAL6	-0.674439	11.3026	-3.6742	0.000429919	0.00940563	-0.156239
FERMT3	0.754804	8.46231	3.67405	0.000430134	0.00940563	-0.156693
SELENOM	1.03514	8.48401	3.6733	0.000431217	0.00941911	-0.158971
LST1	0.558572	10.2186	3.67236	0.00043258	0.00942797	-0.161829
HEG1	0.525186	10.195	3.6721	0.000432951	0.00942797	-0.162606
FBXL4	-0.354314	9.42471	-3.67205	0.000433024	0.00942797	-0.162759
SLFN13	1.2711	6.49409	3.67057	0.000435176	0.00945536	-0.167249
ME1	0.716149	10.4335	3.67054	0.000435219	0.00945536	-0.167338
HACD4	0.564748	8.75766	3.66935	0.000436961	0.00947804	-0.170955
FAM30A	1.09305	6.50538	3.66918	0.000437203	0.00947804	-0.171457
IFNG	1.17403	6.8319	3.66662	0.000440962	0.00953911	-0.179211
GSDME	0.495068	9.52673	3.66662	0.000440965	0.00953911	-0.179216
NABP1	0.66987	9.40045	3.66584	0.000442105	0.00955353	-0.181554
IFNGR2	0.484422	11.0658	3.66317	0.000446068	0.00962886	-0.189636
CMTM3	0.556366	9.26897	3.66172	0.000448234	0.00966527	-0.194022
CXCL11	1.61615	8.17769	3.66073	0.000449718	0.00968694	-0.197016
QSOX1	0.55952	9.75859	3.65701	0.000455344	0.00979766	-0.208273
CFAP20	-0.361678	11.8259	-3.65553	0.000457589	0.00982083	-0.212725
PCGF6	-0.307228	9.50513	-3.65536	0.000457848	0.00982083	-0.213238
VAMP1	0.383712	9.81644	3.655	0.000458401	0.00982083	-0.214332
HLA-DPB2	0.927105	6.9137	3.65475	0.000458782	0.00982083	-0.215083
MR1	0.414954	9.23971	3.65449	0.000459192	0.00982083	-0.215893
SERTAD2	-0.43552	11.1362	-3.65439	0.00045934	0.00982083	-0.216184

## Sheet: S5
Table S5. Differential expressed genes (HBeAg- Hepatitis vs HBeAg+ infection)
sym	logFC	AveExpr	t	P.Value	adj.P.Val	B
SNX20	1.47094	7.84574	7.22245	2.64872e-10	4.80072e-06	13.1195
CELF2	1.39337	10.2539	7.02447	6.378e-10	4.80072e-06	12.2977
DOCK8	1.31795	9.36691	6.9991	7.13579e-10	4.80072e-06	12.1927
PIK3CG	1.73315	7.86073	6.53921	5.375e-09	2.71209e-05	10.3039
TRAF5	1.47224	8.22192	6.46999	7.26264e-09	2.93164e-05	10.0223
EOMES	1.19029	8.80538	6.41542	9.20176e-09	2.93822e-05	9.80095
NLRC3	0.928539	8.78922	6.37859	1.07922e-08	2.93822e-05	9.65182
MYBL1	1.41149	7.8015	6.36097	1.16463e-08	2.93822e-05	9.58058
PTPRC	1.2833	11.1615	6.28072	1.64633e-08	3.54218e-05	9.25683
FYB1	1.21381	9.54509	6.25677	1.82503e-08	3.54218e-05	9.16046
IL10RA	0.986741	10.7061	6.22746	2.07003e-08	3.54218e-05	9.04265
FGL2	0.858578	12.1485	6.22345	2.10604e-08	3.54218e-05	9.02652
PTPN22	1.91581	7.60203	6.15983	2.76633e-08	3.90774e-05	8.7715
CCR2	1.57706	8.58181	6.15396	2.83677e-08	3.90774e-05	8.74799
SLAMF7	1.99434	8.69169	6.14846	2.90423e-08	3.90774e-05	8.72601
MAP3K1	0.668428	11.0163	6.12706	3.18251e-08	4.01454e-05	8.64045
SAMD9L	1.43039	9.62006	6.10544	3.49035e-08	4.0314e-05	8.55412
BCL2	1.04764	8.55561	6.0985	3.59536e-08	4.0314e-05	8.52641
STAT1	1.16749	13.1808	6.06098	4.21888e-08	4.48156e-05	8.37689
GLS	1.27581	9.20461	6.03468	4.71851e-08	4.53166e-05	8.27226
PLA2G4A	1.02438	7.42408	6.03042	4.80477e-08	4.53166e-05	8.25532
ARHGAP30	1.18511	8.82674	6.0239	4.93962e-08	4.53166e-05	8.22945
LYZ	1.56266	12.4289	6.00135	5.43613e-08	4.77032e-05	8.13991
SLFN11	1.33111	7.67784	5.98792	5.75504e-08	4.83975e-05	8.08663
ADCY7	0.950377	9.16435	5.95918	6.50048e-08	5.1612e-05	7.97278
SLC39A10	0.996093	8.77819	5.95385	6.64873e-08	5.1612e-05	7.95171
ECSIT	-0.628014	9.6212	-5.93009	7.35181e-08	5.49561e-05	7.85776
CCND2	1.35885	9.39288	5.8981	8.41555e-08	6.06611e-05	7.73147
STK10	0.867861	8.93879	5.87819	9.15244e-08	6.36978e-05	7.65303
FCMR	1.83351	7.55012	5.85224	1.02097e-07	6.74759e-05	7.55089
LCP2	0.985449	9.65345	5.84868	1.03639e-07	6.74759e-05	7.53688
ARHGAP25	0.925505	8.79916	5.83488	1.09829e-07	6.92714e-05	7.48268
GAB3	1.41858	7.4044	5.82692	1.13569e-07	6.94593e-05	7.4514
CD27	1.47471	8.18294	5.78265	1.36753e-07	8.11792e-05	7.27785
JAK3	1.52083	8.13328	5.77053	1.43876e-07	8.1668e-05	7.23042
TAGAP	1.24446	8.34137	5.75463	1.53775e-07	8.1668e-05	7.16827
TLR8	1.42048	9.06908	5.74757	1.58379e-07	8.1668e-05	7.14072
MR1	0.746112	9.23971	5.7443	1.60563e-07	8.1668e-05	7.12793
SERPINB9	1.22302	10.4454	5.74209	1.62055e-07	8.1668e-05	7.11929
IQGAP1	0.87335	10.9829	5.73817	1.64727e-07	8.1668e-05	7.10402
ITK	1.31687	8.50806	5.73647	1.65901e-07	8.1668e-05	7.09738
TNFSF13B	1.20784	10.6112	5.72417	1.74647e-07	8.39261e-05	7.0494
PTPRE	0.91714	9.17271	5.6927	1.99148e-07	9.18466e-05	6.9268
GUSBP11	1.46126	11.5798	5.6914	2.0023e-07	9.18466e-05	6.92174
MRC2	0.831346	9.76563	5.67057	2.18365e-07	9.79392e-05	6.84078
GBP4	1.15245	8.94517	5.66048	2.27726e-07	9.99173e-05	6.80159
RFX3	1.03852	7.09325	5.65466	2.33305e-07	0.000100187	6.779
ABR	0.795262	9.18289	5.63	2.58461e-07	0.000105797	6.68339
ALOX5	1.0969	8.86237	5.62889	2.59661e-07	0.000105797	6.67907
LILRB3	1.05916	8.29011	5.62664	2.62093e-07	0.000105797	6.67037
CD247	0.974355	8.58594	5.58823	3.07307e-07	0.000115078	6.52181
PAG1	1.19118	9.58593	5.58543	3.10879e-07	0.000115078	6.51102
BIRC3	1.67118	8.56743	5.58503	3.11396e-07	0.000115078	6.50947
SAMD9	1.23553	8.54898	5.58497	3.11484e-07	0.000115078	6.50921
GZMK	1.6125	9.54235	5.58333	3.13595e-07	0.000115078	6.5029
TAP1	1.13782	10.3796	5.57725	3.2158e-07	0.000115127	6.47943
ABCC1	1.16297	8.75841	5.56806	3.34029e-07	0.000115127	6.44399
CYBB	1.09864	11.3044	5.56668	3.35942e-07	0.000115127	6.43866
CBL	0.68141	9.384	5.56381	3.39947e-07	0.000115127	6.4276
WIPF1	1.05465	9.88814	5.56078	3.44232e-07	0.000115127	6.41591
PIK3CD	1.13119	9.33651	5.55749	3.48935e-07	0.000115127	6.40324
PTGER4	1.35122	10.0193	5.55424	3.53658e-07	0.000115127	6.39069
CD84	1.02411	10.0284	5.54869	3.61853e-07	0.000115925	6.36932
RASGRP1	1.60563	8.1151	5.54097	3.7355e-07	0.000117802	6.33963
ANKRD44	0.890634	9.33056	5.52504	3.98903e-07	0.000123099	6.27836
VAMP1	0.663245	9.81644	5.52284	4.02542e-07	0.000123099	6.26988
VPS13C	0.714881	11.464	5.50251	4.3767e-07	0.000129066	6.19182
CALHM6	1.58738	11.4756	5.50062	4.41095e-07	0.000129066	6.18455
CD96	1.46344	6.6903	5.499	4.44041e-07	0.000129066	6.17834
IL7R	1.44006	8.86764	5.49704	4.47636e-07	0.000129066	6.17081
ARHGEF2	0.821192	9.44823	5.49233	4.56381e-07	0.000129734	6.15276
ATP2A3	2.05899	7.65351	5.48075	4.78617e-07	0.000134166	6.10838
DRAM1	0.869764	9.67555	5.47365	4.92763e-07	0.000136239	6.08121
ST8SIA4	1.03622	8.64249	5.46019	5.20746e-07	0.000139449	6.02969
SAMSN1	1.09177	10.2711	5.45937	5.22499e-07	0.000139449	6.02655
LAT	0.89991	7.91503	5.45652	5.28638e-07	0.000139449	6.01566
RAC2	1.33264	10.4026	5.45497	5.32012e-07	0.000139449	6.00972
RUNX2	1.4041	7.66908	5.45032	5.42246e-07	0.00014031	5.99195
FMNL2	0.8443	10.352	5.43518	5.76916e-07	0.000147391	5.93414
LINC01831	-1.45039	9.42793	-5.43197	5.84548e-07	0.000147474	5.92189
FUT8	1.2982	7.59068	5.42043	6.12797e-07	0.000151895	5.87787
LY75	1.3276	8.66851	5.41618	6.23543e-07	0.000151895	5.86166
MYO5A	0.980682	8.34237	5.41476	6.27186e-07	0.000151895	5.85623
GIMAP4	0.931658	9.76725	5.40827	6.44038e-07	0.000151895	5.8315
HACL1	-0.623352	11.5527	-5.40803	6.4466e-07	0.000151895	5.8306
TNFAIP2	1.08798	10.1823	5.4057	6.50815e-07	0.000151895	5.82174
MLKL	0.724709	8.98098	5.40423	6.54754e-07	0.000151895	5.81612
CCL4	1.60391	9.73824	5.40072	6.64192e-07	0.000152334	5.80277
PPP1R16B	1.19325	7.65048	5.3966	6.75457e-07	0.000152507	5.78709
CD274	0.967051	8.45926	5.39354	6.83956e-07	0.000152507	5.77543
CCL19	2.77721	9.73109	5.39223	6.87613e-07	0.000152507	5.77046
WARS	1.13658	10.4553	5.37765	7.29717e-07	0.000160041	5.71505
TRAC	1.41384	9.30486	5.37507	7.37443e-07	0.000160041	5.70523
FRMD4A	0.653818	9.65894	5.37125	7.49009e-07	0.000160822	5.69072
IGLL3P	1.93294	9.8238	5.36571	7.66096e-07	0.000161405	5.66969
STK39	1.19327	7.47816	5.36519	7.67717e-07	0.000161405	5.66772
SEL1L3	1.29485	10.4935	5.35474	8.01061e-07	0.00016565	5.62808
TNFAIP3	0.863201	10.0502	5.35113	8.12907e-07	0.00016565	5.6144
DGKH	1.55309	8.01447	5.34425	8.35973e-07	0.00016565	5.58832
LOXL1	2.44048	6.86185	5.34218	8.43028e-07	0.00016565	5.58048
LPAR5	0.936105	7.84922	5.34121	8.46364e-07	0.00016565	5.5768
RGL1	0.603267	11.1549	5.34037	8.4927e-07	0.00016565	5.57361
IFI16	0.967434	10.5622	5.34028	8.49567e-07	0.00016565	5.57328
ZEB2	0.749975	9.30277	5.33913	8.53568e-07	0.00016565	5.5689
NLRC5	1.25027	9.22523	5.33617	8.6388e-07	0.000166054	5.55771
RAPGEF6	0.698272	10.1384	5.33265	8.76323e-07	0.000166857	5.54438
SP110	0.672492	9.88538	5.32496	9.04121e-07	0.000170541	5.51527
SLFN13	2.10105	6.49409	5.30391	9.84688e-07	0.000184018	5.43572
MAN2B1	0.735699	10.228	5.29414	1.02443e-06	0.000189688	5.39885
MYOF	0.981104	8.89285	5.28897	1.04608e-06	0.000191937	5.37935
IGLC1	2.11643	13.3574	5.28396	1.0675e-06	0.000192581	5.36047
PCBD1	-0.817618	11.9946	-5.27864	1.09071e-06	0.000192581	5.34043
IGLV1-44	2.39464	7.51721	5.27544	1.10493e-06	0.000192581	5.32836
SH2D1A	1.14141	7.72196	5.27236	1.11879e-06	0.000192581	5.31674
PCED1B	1.81069	7.84563	5.27078	1.12594e-06	0.000192581	5.31081
POU2AF1	1.89463	7.69985	5.26995	1.12972e-06	0.000192581	5.30768
AOAH	0.83797	8.76681	5.26956	1.1315e-06	0.000192581	5.30622
CD74	1.14201	13.1886	5.26654	1.14541e-06	0.000192581	5.29483
ARL4C	0.881274	9.8789	5.26577	1.14894e-06	0.000192581	5.29197
GBP5	1.6209	8.15192	5.26526	1.15133e-06	0.000192581	5.29003
TRIM69	1.01749	10.0656	5.26293	1.1622e-06	0.000192581	5.28128
COL1A1	1.85287	11.9711	5.26253	1.16409e-06	0.000192581	5.27976
RTN1	1.25747	7.67201	5.2591	1.18035e-06	0.000193683	5.26684
HLA-DRA	1.05382	13.9958	5.25542	1.19799e-06	0.000194862	5.25302
C16orf54	1.49004	7.59629	5.2536	1.20684e-06	0.000194862	5.24616
OGFRL1	0.844966	10.0401	5.24223	1.26347e-06	0.000202386	5.20345
DOCK11	1.05335	9.08745	5.2377	1.28674e-06	0.00020449	5.18645
CARD8-AS1	0.934531	8.90836	5.23296	1.31155e-06	0.000205628	5.16865
BTN2A2	0.654005	8.82469	5.23245	1.31427e-06	0.000205628	5.16672
PLAGL1	1.06517	8.36677	5.22656	1.34582e-06	0.000208943	5.14463
CLPTM1L	-0.779015	12.1833	-5.21795	1.39329e-06	0.000214662	5.11235
DOCK2	0.939271	8.93582	5.20982	1.43957e-06	0.000219675	5.08191
LGALS3	1.71528	11.4693	5.20844	1.44759e-06	0.000219675	5.07673
BTN3A3	1.00939	9.5588	5.20269	1.48143e-06	0.000221316	5.05522
LILRB1	1.37591	8.16887	5.20227	1.48391e-06	0.000221316	5.05366
MSN	0.973351	11.5366	5.20104	1.49131e-06	0.000221316	5.04903
TCF4	0.752537	11.1826	5.19888	1.50427e-06	0.000221611	5.04097
TAP2	1.14688	9.7146	5.19408	1.5336e-06	0.000224295	5.02298
FAM78A	1.21002	8.38783	5.18435	1.59464e-06	0.000231544	4.98664
OCIAD2	-0.717196	12.3812	-5.16107	1.75064e-06	0.00025083	4.89974
LCN2	1.52304	7.54069	5.16083	1.75231e-06	0.00025083	4.89885
TPPP2	-1.25932	8.37663	-5.15481	1.79506e-06	0.000255139	4.87641
FAM111A	0.681847	10.6274	5.15268	1.81045e-06	0.000255526	4.86847
LILRB2	0.890216	9.13165	5.1429	1.88265e-06	0.000263872	4.83206
ITGB2	1.25661	10.3323	5.13747	1.92401e-06	0.000266892	4.81183
CSF2RB	1.01383	9.25383	5.1366	1.93064e-06	0.000266892	4.80863
SLC7A1	1.30414	8.21589	5.13227	1.96438e-06	0.000269708	4.79251
NCKAP1L	0.768747	9.24129	5.12763	2.00109e-06	0.000271303	4.77527
CD3D	1.33544	9.34668	5.12741	2.00288e-06	0.000271303	4.77444
GPR18	1.28552	8.14411	5.11445	2.10917e-06	0.000283796	4.72632
AEBP1	1.95909	9.25403	5.10659	2.17631e-06	0.000290891	4.69715
DMXL2	0.807573	10.6399	5.09776	2.25424e-06	0.000299108	4.66441
CD2	1.33082	9.08842	5.0963	2.26743e-06	0.000299108	4.65898
SDC3	0.832587	10.0976	5.09341	2.29372e-06	0.000300611	4.64826
ACTN1	0.647299	12.3151	5.08944	2.33021e-06	0.000303423	4.63357
CD53	0.916541	11.1201	5.08778	2.34563e-06	0.000303473	4.62744
STK17B	1.20404	9.27667	5.08207	2.39954e-06	0.000308471	4.60629
FCGR1B	1.96691	8.21367	5.07999	2.41948e-06	0.000309065	4.59859
SAMHD1	0.888237	11.2803	5.07606	2.45757e-06	0.000311957	4.58406
LGALS3BP	1.20094	11.5058	5.07128	2.50477e-06	0.00031596	4.56636
AMPD3	1.06536	8.28943	5.06223	2.59643e-06	0.00032394	4.53292
CPB2	-0.686482	15.291	-5.06187	2.60012e-06	0.00032394	4.5316
SASH3	0.94173	8.78313	5.04841	2.7428e-06	0.000339408	4.48191
BMERB1	-0.744247	9.32913	-5.04702	2.75791e-06	0.000339408	4.4768
RIPOR2	0.850272	8.06712	5.03803	2.85799e-06	0.000348648	4.44364
ARHGAP9	1.09762	9.73613	5.0363	2.87756e-06	0.000348648	4.4373
CXCR4	1.51327	8.75767	5.03567	2.88482e-06	0.000348648	4.43495
WSB1	0.517337	12.2915	5.02708	2.98461e-06	0.000358562	4.40333
SPATA5	0.673787	7.34367	5.01663	3.11054e-06	0.00037148	4.36489
MARCH1	1.0773	8.93135	5.01452	3.13668e-06	0.000372398	4.35711
FUT4	1.37156	7.52503	5.00979	3.19582e-06	0.000377201	4.33974
GNPTAB	0.71565	9.79395	5.00321	3.27995e-06	0.000384879	4.31558
MVP	1.39486	8.83749	4.99674	3.36484e-06	0.000392558	4.29182
ADK	-0.546043	12.6062	-4.99391	3.40264e-06	0.000394687	4.28144
RNF213	0.939348	10.3484	4.99087	3.44374e-06	0.000397172	4.27027
NIBAN1	1.35516	8.70334	4.98941	3.46354e-06	0.000397186	4.26494
POU2F2	1.11515	7.36135	4.98649	3.50374e-06	0.000399526	4.25421
PIK3R5	1.43864	7.92486	4.97938	3.60329e-06	0.000405287	4.22817
PIK3R3	0.777913	9.23468	4.97915	3.60663e-06	0.000405287	4.22731
PLXNC1	1.29752	8.75208	4.97859	3.61451e-06	0.000405287	4.22528
IKBKB	0.515009	10.3569	4.97579	3.65469e-06	0.000407529	4.215
ACP5	1.21711	9.68012	4.96476	3.81683e-06	0.00042327	4.17465
FAM102B	0.68413	9.55155	4.9554	3.96007e-06	0.000435044	4.14041
STRADB	-0.53847	12.4135	-4.95452	3.97369e-06	0.000435044	4.13722
DHRS12	-0.554806	9.78082	-4.95363	3.98767e-06	0.000435044	4.13396
ETS1	0.416268	11.707	4.94987	4.04702e-06	0.000439145	4.12022
COL5A1	1.87253	9.11429	4.93586	4.27602e-06	0.000461513	4.06907
NDUFB8	-0.476307	12.801	-4.93017	4.37244e-06	0.00046941	4.04835
IKZF3	1.93439	7.33442	4.92403	4.47902e-06	0.000478164	4.02598
ADAMTS2	1.67347	9.00917	4.92276	4.50137e-06	0.000478164	4.02135
KCTD12	0.96224	10.8678	4.91993	4.55157e-06	0.00047946	4.01105
HLA-DMA	1.20044	11.2361	4.9194	4.56109e-06	0.00047946	4.00911
TMEM256	-0.719617	11.9404	-4.91217	4.69219e-06	0.000490687	3.98278
GZMA	1.42239	9.31653	4.904	4.84457e-06	0.00050401	3.95309
DENND1C	1.08247	7.60499	4.90217	4.87935e-06	0.000504253	3.94644
EGR2	1.9497	7.00415	4.90126	4.89687e-06	0.000504253	3.94311
CCR5	1.17301	8.67409	4.89821	4.95553e-06	0.000507703	3.93205
SLAMF8	1.7884	7.72386	4.8925	5.06746e-06	0.000515865	3.9113
ZNF430	1.0523	7.39382	4.89155	5.08632e-06	0.000515865	3.90785
CTSS	0.994448	12.2764	4.88777	5.16194e-06	0.000518322	3.89414
EVI2B	0.824595	10.0381	4.88755	5.16634e-06	0.000518322	3.89335
CASP1	0.848746	10.8461	4.8865	5.18758e-06	0.000518322	3.88954
DPT	1.63235	8.591	4.88157	5.28862e-06	0.000525099	3.87162
CYTIP	1.07894	8.31979	4.88066	5.30744e-06	0.000525099	3.86832
PARVG	0.76516	8.98897	4.87794	5.36391e-06	0.000528096	3.8585
MAML2	0.808065	8.66148	4.87529	5.41974e-06	0.00053007	3.84888
ARHGAP45	1.17835	8.6232	4.87393	5.44864e-06	0.00053007	3.84394
PRKCB	0.883572	9.28313	4.87327	5.46274e-06	0.00053007	3.84154
SELPLG	0.83225	9.03801	4.87142	5.50227e-06	0.00053135	3.83484
TRBC1	1.03012	10.5641	4.86497	5.64239e-06	0.000542288	3.81149
TRIM22	1.00861	12.1772	4.86025	5.74716e-06	0.000549739	3.79441
INPP4A	0.831471	9.79858	4.85472	5.87224e-06	0.000559054	3.77441
CXCL10	2.42581	11.7472	4.85107	5.95622e-06	0.000564387	3.76123
PVRIG	1.05252	7.92876	4.84201	6.17011e-06	0.000580228	3.72847
CD69	1.35527	7.60929	4.84156	6.1809e-06	0.000580228	3.72685
GPR171	1.38271	7.27635	4.83937	6.23366e-06	0.000582396	3.71896
SPRYD4	-0.585279	11.2073	-4.83822	6.26171e-06	0.000582396	3.71479
INPP5D	0.906587	8.7659	4.83511	6.33775e-06	0.000585884	3.70358
ANTXR1	1.39737	9.40489	4.83432	6.35726e-06	0.000585884	3.70073
BCL11B	1.07357	7.36596	4.83101	6.43957e-06	0.000588134	3.68879
CCL5	1.46831	10.8315	4.83075	6.44598e-06	0.000588134	3.68787
THEMIS2	0.760765	8.89606	4.82983	6.4691e-06	0.000588134	3.68454
STK4	0.554803	10.375	4.82834	6.50683e-06	0.000588912	3.67914
CD44	0.937583	11.3004	4.81665	6.80889e-06	0.000613246	3.63702
FGD2	0.878759	10.7099	4.8151	6.84977e-06	0.000613246	3.63147
ADPGK	0.465865	10.5492	4.81443	6.86765e-06	0.000613246	3.62905
ATP8B2	0.890883	8.40549	4.81225	6.92612e-06	0.000613246	3.62118
MDFIC	0.626491	10.9676	4.81216	6.92832e-06	0.000613246	3.62088
TMC8	0.91521	8.9573	4.81106	6.958e-06	0.000613246	3.61692
LAPTM5	0.927373	12.4881	4.80803	7.04015e-06	0.000617789	3.60602
TNFRSF17	2.69514	6.13862	4.80689	7.07154e-06	0.000617857	3.60189
COL1A2	1.59189	11.4328	4.8057	7.10423e-06	0.000618038	3.59761
FNBP1	0.650596	10.7905	4.80269	7.18735e-06	0.000622585	3.58682
PSMB8-AS1	0.800157	9.62144	4.79697	7.34854e-06	0.000633567	3.56624
HELLS	1.49775	7.18261	4.79597	7.37691e-06	0.000633567	3.56266
CYSLTR1	0.819713	8.07165	4.79308	7.45994e-06	0.000637983	3.55227
GPNMB	1.58488	12.2181	4.79179	7.49728e-06	0.000638471	3.54764
ITGAL	0.857662	9.70394	4.78988	7.5529e-06	0.00063943	3.54078
SLC18B1	0.602187	9.75436	4.78923	7.57191e-06	0.00063943	3.53845
PDE4A	0.710117	8.27246	4.78365	7.73711e-06	0.000650659	3.51842
ENTPD1	0.89461	9.01206	4.78032	7.83738e-06	0.000656356	3.50648
DERA	-0.459186	12.3895	-4.77696	7.93978e-06	0.000661927	3.49443
CST7	1.05464	9.09945	4.77568	7.9793e-06	0.000661927	3.48983
FXYD1	-0.960666	12.4487	-4.77493	8.00229e-06	0.000661927	3.48716
CCL18	2.39317	8.3094	4.77356	8.04482e-06	0.000662729	3.48224
LOC728392	1.33977	7.68384	4.76674	8.25962e-06	0.000675998	3.45779
SLC6A6	1.2185	8.48006	4.76632	8.27288e-06	0.000675998	3.45631
CLIP4	1.33414	9.22493	4.76149	8.42876e-06	0.000685958	3.43899
FCRL3	1.33709	8.24591	4.75871	8.51954e-06	0.000690561	3.42905
MS4A1	1.66208	7.97251	4.75334	8.69767e-06	0.000702181	3.40986
CLEC7A	1.14893	9.29392	4.75103	8.77562e-06	0.000705651	3.40158
CXCL9	2.26324	11.6694	4.74762	8.89146e-06	0.00071141	3.38942
LGALS2	1.97819	7.08403	4.74686	8.91774e-06	0.00071141	3.38668
RASGEF1A	1.78374	6.36331	4.74468	8.99282e-06	0.000714575	3.3789
NUDT6	-0.55358	10.7719	-4.74328	9.04159e-06	0.000715633	3.37389
HSPA6	0.893767	8.46564	4.74051	9.13834e-06	0.000718621	3.36402
ARL11	1.77964	5.40964	4.74017	9.15055e-06	0.000718621	3.36278
MICAL1	1.76511	7.16639	4.73515	9.32881e-06	0.000729781	3.34488
MRPS18B	-0.42092	11.2469	-4.72925	9.54315e-06	0.000743666	3.32382
WASHC2C	0.553444	11.095	4.7269	9.62957e-06	0.000744504	3.31546
TBC1D10C	1.29802	8.22854	4.72653	9.64334e-06	0.000744504	3.31413
IL32	1.5925	10.3676	4.72463	9.71427e-06	0.000744504	3.30734
TGFB1	1.05896	7.85819	4.72437	9.72377e-06	0.000744504	3.30643
GOLM1	1.91494	8.83084	4.72398	9.73835e-06	0.000744504	3.30504
CMTM8	-0.736143	10.9214	-4.71739	9.98829e-06	0.000757896	3.28155
TACO1	-0.361013	10.6037	-4.71489	1.00844e-05	0.000757896	3.27266
IPCEF1	0.844202	7.9999	4.71444	1.01019e-05	0.000757896	3.27106
ANXA5	0.897578	12.1969	4.71385	1.01247e-05	0.000757896	3.26897
ADA2	1.2734	10.9599	4.71365	1.01324e-05	0.000757896	3.26826
INTU	1.13863	6.34108	4.71311	1.01537e-05	0.000757896	3.26631
TRAF3IP3	1.09559	8.44489	4.71253	1.01764e-05	0.000757896	3.26425
DBI	-0.461713	14.804	-4.70755	1.03725e-05	0.000769663	3.24655
CD163	0.779552	12.674	4.7064	1.04183e-05	0.000770228	3.24247
ENPP5	2.2004	6.04403	4.70389	1.05193e-05	0.00077486	3.23352
TOGARAM2	1.59976	6.4139	4.6891	1.11329e-05	0.000817074	3.18097
CD163L1	0.965328	8.0219	4.68775	1.11906e-05	0.000818331	3.17618
SIGLEC1	0.773125	10.3585	4.68587	1.12711e-05	0.000821241	3.16954
TGDS	-0.648314	10.7877	-4.68387	1.1358e-05	0.000824599	3.16242
OSBPL3	1.09964	7.45386	4.67999	1.1528e-05	0.000833758	3.14865
HLA-DPB1	1.15114	13.4469	4.67911	1.15668e-05	0.000833758	3.14553
CXCL6	2.49481	8.36022	4.67506	1.17473e-05	0.000837217	3.13118
MTHFD2	1.25907	8.73785	4.67503	1.17485e-05	0.000837217	3.13109
HLA-DOA	1.14062	9.12447	4.67423	1.17844e-05	0.000837217	3.12826
BTN3A2	0.83705	10.3301	4.67372	1.18075e-05	0.000837217	3.12644
INTS6L	1.1544	7.1918	4.6734	1.18222e-05	0.000837217	3.12529
BTG2	0.996959	9.06359	4.67159	1.19041e-05	0.000840071	3.11889
MPC2	-0.472945	13.7398	-4.67008	1.1973e-05	0.000841992	3.11354
GATA3	0.605278	9.088	4.66769	1.2083e-05	0.000846774	3.10507
PRF1	0.942654	9.37609	4.66105	1.23931e-05	0.000865502	3.08159
MTMR11	1.36374	7.19162	4.65646	1.26121e-05	0.000877761	3.06536
CLIC6	2.97285	7.02573	4.6539	1.27358e-05	0.000883322	3.05632
COTL1	0.892186	9.88611	4.64373	1.32394e-05	0.000915104	3.02039
SLA	0.866183	9.92494	4.63933	1.34635e-05	0.000927419	3.00484
GBP2	0.792758	9.76193	4.63747	1.35591e-05	0.000929292	2.99828
ADGRA2	0.958186	8.23347	4.63701	1.35828e-05	0.000929292	2.99667
NOD2	1.12493	7.08666	4.63459	1.37086e-05	0.000933237	2.98813
CD86	1.14983	9.26104	4.63412	1.37329e-05	0.000933237	2.98649
RGS10	1.05878	8.98075	4.63173	1.38585e-05	0.000938611	2.97805
GNB4	0.700534	10.9421	4.62764	1.40762e-05	0.000950165	2.96362
OAS3	1.22272	9.74618	4.6256	1.41857e-05	0.00095301	2.95644
MRPL34	-0.448835	11.9676	-4.62499	1.42187e-05	0.00095301	2.95429
DAB2	0.5714	10.7287	4.62423	1.426e-05	0.00095301	2.9516
TRERF1	1.33274	6.74686	4.61955	1.45158e-05	0.000966907	2.93513
CMKLR1	0.812664	7.26832	4.61826	1.45869e-05	0.000968448	2.93061
MS4A7	0.789167	11.9338	4.61585	1.47214e-05	0.000972778	2.92211
NEDD9	1.01091	9.62846	4.61536	1.47486e-05	0.000972778	2.9204
SCPEP1	0.802595	10.3894	4.61342	1.48577e-05	0.000976785	2.91357
IL2RB	0.886084	9.62934	4.61094	1.49985e-05	0.000982841	2.90484
SNRNP25	-0.631481	10.8636	-4.60957	1.50769e-05	0.000984781	2.90001
PTGDS	1.70202	10.972	4.60722	1.52118e-05	0.000990387	2.89176
FCN1	1.45531	8.05641	4.60565	1.53029e-05	0.000993117	2.88623
MRPL54	-0.547027	11.5888	-4.60173	1.55322e-05	0.000999284	2.87246
PLPBP	-0.383106	12.1948	-4.60158	1.55407e-05	0.000999284	2.87196
EPHA3	1.70591	8.39743	4.60148	1.55465e-05	0.000999284	2.87161
CHST11	0.882833	8.32265	4.59889	1.57e-05	0.00100595	2.86251
SMCR8	0.49077	10.5925	4.59493	1.59375e-05	0.00101793	2.84861
ANXA4	0.723951	13.2012	4.59321	1.6042e-05	0.00102079	2.84256
ASB2	2.85627	5.73272	4.59253	1.60833e-05	0.00102079	2.84018
SLC25A36	0.624613	9.63208	4.59058	1.62027e-05	0.00102514	2.83333
RAB8B	0.712652	10.5927	4.58885	1.63094e-05	0.00102867	2.82725
SLC38A1	1.45016	8.99811	4.58801	1.63609e-05	0.0010287	2.82434
LCP1	0.800647	10.9132	4.58447	1.65818e-05	0.00103935	2.81192
FASLG	1.02261	6.987	4.57893	1.69334e-05	0.0010581	2.7925
SORT1	1.61789	8.67224	4.57332	1.72964e-05	0.00107643	2.77287
ATP7A	0.607109	8.15063	4.57276	1.73334e-05	0.00107643	2.77089
CLHC1	1.68364	6.2448	4.56624	1.77655e-05	0.00109988	2.7481
COL3A1	1.1474	13.2954	4.56417	1.79053e-05	0.00110515	2.74084
GIMAP6	0.54109	10.5206	4.561	1.81211e-05	0.00111305	2.72976
ATP8B4	0.753619	7.92877	4.56067	1.81436e-05	0.00111305	2.72861
MAIP1	-0.446838	12.3743	-4.55957	1.8219e-05	0.00111428	2.72477
EPSTI1	1.26788	10.5179	4.55757	1.83573e-05	0.00111935	2.71777
SDHD	-0.347124	13.3032	-4.55592	1.84721e-05	0.00112296	2.712
MGAT4A	0.641809	9.19424	4.55456	1.85665e-05	0.00112531	2.70728
SLC10A1	-0.73346	14.6176	-4.55103	1.88156e-05	0.00113699	2.69495
HAO1	-0.64306	13.9139	-4.54771	1.9053e-05	0.0011479	2.68335
SLC26A2	0.760219	9.5424	4.5467	1.91254e-05	0.00114843	2.67984
CD48	0.994998	10.4142	4.54547	1.92144e-05	0.00114843	2.67554
FGR	0.853719	8.70325	4.54522	1.92325e-05	0.00114843	2.67467
HLA-DMB	1.10375	11.3804	4.54337	1.93672e-05	0.00115306	2.66822
IGLJ3	1.77745	8.37947	4.54119	1.9527e-05	0.00115916	2.66061
PLAUR	1.30324	7.71186	4.54032	1.95908e-05	0.00115954	2.65759
MYO6	0.666915	10.1288	4.53745	1.98039e-05	0.00116872	2.64758
PLA2G2A	2.36642	9.96524	4.53603	1.99105e-05	0.00117158	2.64262
ATP1B3	0.893348	10.116	4.53407	2.00572e-05	0.00117679	2.63583
MCEE	-0.575356	11.0111	-4.53005	2.03633e-05	0.00118775	2.62181
CENPV	-0.67526	10.8275	-4.52948	2.04075e-05	0.00118775	2.61981
P2RY8	1.26297	7.613	4.52862	2.0473e-05	0.00118775	2.61685
MMAB	-0.679188	11.09	-4.52854	2.04795e-05	0.00118775	2.61655
IL27RA	1.3378	7.50703	4.52629	2.06535e-05	0.00119441	2.60872
ABCC5	0.669838	9.03124	4.52431	2.08081e-05	0.00119991	2.60183
LINC00926	1.82109	6.30792	4.52291	2.09177e-05	0.0012028	2.59697
PTPN2	0.457495	10.202	4.5207	2.10927e-05	0.00120453	2.58926
UBASH3B	0.917586	7.16204	4.52051	2.11072e-05	0.00120453	2.58862
MMP7	2.21459	8.10544	4.52026	2.11268e-05	0.00120453	2.58777
ZNHIT1	-0.525688	12.1061	-4.51858	2.12607e-05	0.00120874	2.58192
NDC80	1.61361	6.96656	4.51606	2.1463e-05	0.00121682	2.57316
LCK	1.13738	8.99635	4.50741	2.21717e-05	0.00125129	2.54312
SURF1	-0.531388	12.7542	-4.50713	2.2195e-05	0.00125129	2.54215
TMEM106A	0.768681	7.35807	4.50629	2.22653e-05	0.00125176	2.53922
SELENOH	-0.425711	13.2977	-4.5051	2.23651e-05	0.00125387	2.53509
SLC22A1	-0.891816	14.3128	-4.50226	2.26047e-05	0.00126031	2.52523
CRTAM	1.63439	6.7277	4.50226	2.26048e-05	0.00126031	2.52523
COL16A1	1.55963	7.27193	4.50061	2.27453e-05	0.00126239	2.5195
CRLF3	0.551395	10.2216	4.49964	2.28277e-05	0.00126239	2.51615
PGM1	-0.49932	14.109	-4.49962	2.28297e-05	0.00126239	2.51608
CCDC189	1.7383	5.6263	4.49836	2.29379e-05	0.00126491	2.5117
BTK	1.70382	7.22889	4.4959	2.31501e-05	0.00127313	2.50319
CD72	1.51186	7.94581	4.49132	2.3551e-05	0.00129166	2.48731
CTSC	1.01187	11.3119	4.48936	2.37244e-05	0.00129543	2.48053
AXL	0.694047	11.6218	4.48868	2.37851e-05	0.00129543	2.47817
DCP2	0.519437	10.9814	4.48817	2.38303e-05	0.00129543	2.47641
EMILIN2	1.38175	7.60988	4.48766	2.38765e-05	0.00129543	2.47462
PNP	-0.761323	11.0086	-4.48199	2.43886e-05	0.00131832	2.455
POLR2J	-0.566553	12.3477	-4.48154	2.44291e-05	0.00131832	2.45347
HINT1	-0.377338	14.6428	-4.47922	2.46425e-05	0.00132522	2.44543
EBPL	-0.708209	13.2341	-4.47872	2.46885e-05	0.00132522	2.4437
ERMP1	0.541972	9.66817	4.47738	2.48123e-05	0.00132522	2.43908
TMC6	0.642434	8.46754	4.47731	2.48195e-05	0.00132522	2.43881
FAT1	1.32742	10.291	4.47234	2.5285e-05	0.00134651	2.42163
MICALL2	0.790411	9.00126	4.4711	2.54019e-05	0.00134917	2.41737
FPR3	0.986451	9.70161	4.46879	2.56226e-05	0.001355	2.40937
KLHL6	0.978645	7.6986	4.46837	2.56624e-05	0.001355	2.40794
ASPHD2	1.49517	6.51099	4.46785	2.57129e-05	0.001355	2.40612
GRK3	0.691472	8.53096	4.46627	2.58654e-05	0.00135948	2.40065
GRHPR	-0.633805	14.3022	-4.46134	2.63459e-05	0.00138114	2.38364
GRN	0.77135	11.3714	4.45786	2.66903e-05	0.00139557	2.37164
PLEKHB2	0.532736	10.8571	4.453	2.71787e-05	0.00141744	2.35488
CD8A	1.09931	9.34588	4.44877	2.76108e-05	0.00143626	2.34031
PECAM1	0.752033	11.0922	4.4443	2.80747e-05	0.00145664	2.32491
HLA-DOB	1.37762	7.06679	4.44314	2.81964e-05	0.00145843	2.32091
PRDX6	-0.470666	14.1579	-4.44259	2.82538e-05	0.00145843	2.31903
PTPN7	1.44547	7.20638	4.44124	2.83969e-05	0.00146208	2.31437
IL4I1	1.49804	6.76266	4.43886	2.86492e-05	0.00147014	2.30619
GALC	0.530016	10.3833	4.43839	2.86992e-05	0.00147014	2.30458
PARP8	0.77345	8.75793	4.43691	2.88581e-05	0.00147454	2.29948
PXDN	0.649456	10.1868	4.4354	2.90207e-05	0.0014791	2.29429
GPD2	0.77798	8.48253	4.43296	2.9285e-05	0.00148881	2.28591
SGK1	0.718659	11.8864	4.42768	2.98659e-05	0.00151453	2.26777
CHCHD1	-0.507452	11.6207	-4.42041	3.06845e-05	0.00155214	2.24279
PDP1	0.964713	9.455	4.41818	3.09393e-05	0.00156112	2.23515
LIMK2	0.800845	8.14036	4.41668	3.11125e-05	0.00156594	2.22999
IFRD2	-0.419267	10.6847	-4.41563	3.12339e-05	0.00156814	2.2264
MSR1	0.901721	9.48069	4.41287	3.15556e-05	0.00157705	2.21693
ACOT13	-0.654961	12.9501	-4.41277	3.15676e-05	0.00157705	2.21658
MCUB	0.726043	8.56059	4.41163	3.1702e-05	0.00157985	2.21266
CMTM7	0.707744	9.45609	4.40469	3.25279e-05	0.00161702	2.18891
GMIP	0.709337	7.98942	4.4018	3.28782e-05	0.00163042	2.17901
HPSE	0.994739	8.54311	4.39931	3.31843e-05	0.00164157	2.17046
ACER3	0.65461	9.81496	4.39753	3.3403e-05	0.00164834	2.16439
HSPBAP1	0.637089	8.75687	4.39665	3.3513e-05	0.00164974	2.16136
UNC5C	0.977728	7.72025	4.38856	3.4532e-05	0.00169577	2.1337
MGMT	-0.577939	11.7948	-4.38508	3.49788e-05	0.00171354	2.12183
SMURF2	0.683455	9.2223	4.38399	3.51209e-05	0.00171633	2.11809
IFI44L	1.42027	10.0501	4.38156	3.54377e-05	0.00172426	2.1098
HLA-F	0.732055	13.5232	4.38062	3.55616e-05	0.00172426	2.10658
GALNT7	0.789435	8.70869	4.38045	3.5584e-05	0.00172426	2.106
HSD17B8	-0.642601	11.6624	-4.37953	3.57048e-05	0.00172426	2.10287
ECHS1	-0.437054	14.6872	-4.37908	3.57645e-05	0.00172426	2.10133
TRAPPC6A	-0.424596	9.91962	-4.37774	3.59419e-05	0.00172426	2.09676
HECTD2	0.726043	8.97546	4.37714	3.60215e-05	0.00172426	2.09471
S100A11	1.02802	9.92917	4.3767	3.60801e-05	0.00172426	2.09321
PLEKHO2	0.600417	9.63755	4.37633	3.61293e-05	0.00172426	2.09196
HCLS1	0.717086	11.2395	4.37545	3.62471e-05	0.00172426	2.08895
GPBAR1	1.18245	7.26492	4.37517	3.62853e-05	0.00172426	2.08798
TBCA	-0.419523	13.8436	-4.375	3.63083e-05	0.00172426	2.08739
ZAP70	1.32212	7.28518	4.37382	3.64661e-05	0.00172769	2.08339
SLC17A2	-0.848321	12.4061	-4.37165	3.67593e-05	0.0017375	2.076
TCIRG1	0.607291	10.3251	4.3669	3.74108e-05	0.00176042	2.05978
RCAN3	1.00429	9.05482	4.36622	3.75044e-05	0.00176042	2.05748
CENPE	2.09764	5.87646	4.36621	3.75058e-05	0.00176042	2.05744
SLC44A2	0.661997	8.27221	4.36355	3.78752e-05	0.00177363	2.0484
CDH6	2.31889	6.75062	4.36284	3.79758e-05	0.00177423	2.04595
KNTC1	0.754668	7.7169	4.36195	3.80995e-05	0.0017759	2.04295
NCEH1	0.978268	8.66547	4.36114	3.82138e-05	0.00177712	2.04018
CYC1	-0.420275	12.3051	-4.35986	3.83955e-05	0.00178146	2.03581
CD180	0.674984	8.34509	4.35914	3.8497e-05	0.00178208	2.03337
TPP1	0.598918	12.4739	4.3524	3.94653e-05	0.00182082	2.01044
MSRB2	-0.409789	12.8615	-4.35186	3.95444e-05	0.00182082	2.0086
CORO1A	1.06943	9.05687	4.35145	3.96046e-05	0.00182082	2.00719
SHMT2	-0.503233	12.7716	-4.35075	3.97068e-05	0.00182137	2.00482
NDUFB9	-0.488824	13.6299	-4.34698	4.02621e-05	0.00184265	1.992
EDNRA	0.753658	8.84984	4.34627	4.03672e-05	0.00184328	1.9896
ZNF143	0.489061	9.32907	4.34264	4.09097e-05	0.00186384	1.97728
MXRA5	0.694629	9.67868	4.33844	4.15473e-05	0.0018875	1.96301
GPRIN3	1.33469	7.40232	4.33693	4.17795e-05	0.0018875	1.95787
SCCPDH	-0.426216	12.376	-4.33683	4.17944e-05	0.0018875	1.95754
PGRMC1	-0.451725	14.6006	-4.33677	4.1803e-05	0.0018875	1.95735
NEURL3	0.890656	8.39125	4.33552	4.19965e-05	0.001892	1.95309
CD83	0.956654	8.68033	4.33363	4.22888e-05	0.00190092	1.94669
KDM3B	0.333956	10.585	4.33113	4.26801e-05	0.00191425	1.93819
ALKBH7	-0.62615	12.0133	-4.33012	4.28377e-05	0.00191706	1.93479
SYTL1	1.28095	7.58339	4.32846	4.31006e-05	0.00192456	1.92915
BMS1P20	2.29906	8.24665	4.32537	4.35925e-05	0.00194222	1.91868
ZNF511	-0.735726	10.4361	-4.32417	4.37843e-05	0.00194541	1.91463
PMVK	-0.426331	10.9575	-4.32313	4.39518e-05	0.00194541	1.91111
P2RY14	1.06549	7.46321	4.32313	4.39532e-05	0.00194541	1.91108
IER5	0.573213	10.0181	4.32183	4.41629e-05	0.00195041	1.90669
ITGAM	0.854096	8.83405	4.31781	4.48195e-05	0.00197509	1.89308
MAP9	0.999099	7.11036	4.31542	4.52132e-05	0.0019881	1.88502
PRKD2	0.514117	9.45481	4.31361	4.55145e-05	0.001997	1.87889
SLC27A5	-0.886503	13.8674	-4.3103	4.60707e-05	0.00201562	1.86769
ELOVL7	1.90878	7.21633	4.3099	4.61387e-05	0.00201562	1.86633
ELF1	0.557123	10.394	4.30829	4.64123e-05	0.00201977	1.86088
CTLA4	1.99454	5.76898	4.30816	4.64338e-05	0.00201977	1.86045
UPB1	-0.775443	13.2204	-4.30645	4.6726e-05	0.00202811	1.85467
PHYH	-0.471332	14.8552	-4.30438	4.7081e-05	0.00203223	1.84769
BICDL1	1.42755	7.46429	4.30415	4.7121e-05	0.00203223	1.8469
RUNX3	1.18566	7.77563	4.30414	4.7123e-05	0.00203223	1.84686
COL14A1	1.31332	8.80429	4.30354	4.72266e-05	0.00203236	1.84484
CLSTN1	0.476087	9.23265	4.30165	4.7555e-05	0.00203868	1.83845
MRPL55	-0.58459	10.1206	-4.30124	4.76261e-05	0.00203868	1.83707
C1QC	0.912598	12.6909	4.3005	4.77551e-05	0.00203868	1.83458
SPR	-0.383149	11.1991	-4.2992	4.79838e-05	0.00203868	1.83017
KHK	-0.692348	12.9441	-4.2987	4.8071e-05	0.00203868	1.8285
RARRES1	1.1619	8.49746	4.2983	4.81423e-05	0.00203868	1.82713
IL18	1.52734	7.63985	4.29814	4.81689e-05	0.00203868	1.82662
CA2	-0.608639	13.1724	-4.29807	4.81817e-05	0.00203868	1.82638
SERPINE2	1.02685	10.3773	4.29622	4.8509e-05	0.00204824	1.82014
MGAT5	0.732911	8.7466	4.29222	4.92254e-05	0.00207415	1.80662
PTAFR	0.655035	9.42814	4.29104	4.94371e-05	0.00207873	1.80267
CPVL	0.852863	11.1835	4.28901	4.98062e-05	0.00208989	1.79581
ITM2A	1.34714	9.74064	4.28095	5.12952e-05	0.00214791	1.76865
GNG2	0.717874	10.153	4.28013	5.14495e-05	0.00214881	1.76588
CISD3	-0.564225	11.5045	-4.2797	5.15297e-05	0.00214881	1.76445
DOCK10	0.980745	8.96598	4.27869	5.17197e-05	0.00214903	1.76106
PTBP3	0.479802	11.0917	4.27854	5.17479e-05	0.00214903	1.76055
LPXN	0.618596	10.0892	4.27716	5.20096e-05	0.00215187	1.75591
JTB	-0.402391	14.0198	-4.27655	5.2125e-05	0.00215187	1.75386
ELF4	0.897715	8.01656	4.27649	5.21361e-05	0.00215187	1.75367
PDE7A	0.783527	8.18538	4.27474	5.24706e-05	0.00216125	1.74777
HAVCR2	0.779122	9.3354	4.26845	5.36884e-05	0.00220691	1.72663
SYK	0.719129	8.53006	4.26699	5.39759e-05	0.00221422	1.72171
E2F8	3.07057	5.52754	4.2641	5.45465e-05	0.00223309	1.71202
XCL1	1.51316	8.45223	4.26171	5.50243e-05	0.00224809	1.70398
COX7A2	-0.441084	14.2816	-4.25986	5.53959e-05	0.0022587	1.69778
LYN	0.629268	10.3537	4.25793	5.57869e-05	0.0022694	1.6913
VAV1	0.848622	7.69419	4.25746	5.58834e-05	0.0022694	1.68971
MRPS15	-0.450512	12.8768	-4.25566	5.625e-05	0.00227575	1.68368
SPRED1	0.625631	8.65695	4.25469	5.64489e-05	0.00227575	1.68043
SLC39A8	-0.486003	11.6463	-4.2544	5.65089e-05	0.00227575	1.67945
HCP5	1.08564	8.91502	4.25399	5.65942e-05	0.00227575	1.67806
HSD11B1	-0.758804	14.5886	-4.25394	5.66034e-05	0.00227575	1.67791
GLIS3	1.05078	7.68938	4.25288	5.68225e-05	0.00228002	1.67435
TMEM52	-0.958054	7.56706	-4.25125	5.71612e-05	0.00228906	1.66888
MOB3A	0.564366	9.22562	4.25028	5.73626e-05	0.00229257	1.66564
C1QB	0.879238	12.7837	4.2471	5.80301e-05	0.00231467	1.65498
PLXDC2	0.720697	9.09224	4.23686	6.02311e-05	0.00239772	1.62069
PPP1R16A	-0.643397	10.8469	-4.23522	6.05904e-05	0.00240536	1.61521
IRAK3	0.907521	7.56302	4.2349	6.06613e-05	0.00240536	1.61413
WWC3	0.542635	9.04347	4.2336	6.09472e-05	0.00241195	1.6098
EVA1A	-0.635028	12.1272	-4.23166	6.1379e-05	0.00242429	1.6033
THAP11	-0.497923	9.39199	-4.23005	6.17397e-05	0.00242853	1.5979
MRPS6	-0.441169	11.587	-4.22984	6.17857e-05	0.00242853	1.59722
TMEM230	-0.346558	13.8907	-4.22957	6.18473e-05	0.00242853	1.5963
CD38	1.33412	8.41405	4.22699	6.24274e-05	0.00244081	1.5877
TTC36	-1.09011	11.762	-4.22693	6.24419e-05	0.00244081	1.58749
FDX1	-0.439656	12.614	-4.22657	6.25227e-05	0.00244081	1.5863
DGAT2	-0.932133	12.0706	-4.2244	6.30168e-05	0.00245102	1.57905
QDPR	-0.527779	13.8963	-4.22436	6.30272e-05	0.00245102	1.5789
LINC00844	-1.00354	13.4054	-4.2226	6.34308e-05	0.00246197	1.57302
PSMB1	-0.388244	14.0766	-4.22097	6.38048e-05	0.00247173	1.5676
CNBP	-0.448928	13.7071	-4.21739	6.46385e-05	0.00249765	1.55565
PRAG1	1.00279	8.84608	4.21704	6.47214e-05	0.00249765	1.55447
STX7	0.480168	9.95893	4.214	6.54368e-05	0.0025201	1.54435
MRPS9	-0.340692	10.0944	-4.21351	6.55528e-05	0.0025201	1.54272
DCK	0.702103	9.20184	4.21192	6.59313e-05	0.00252983	1.53742
ANKRD22	1.25435	7.5553	4.21038	6.63014e-05	0.00253921	1.53226
TRG-AS1	1.49194	7.49187	4.20916	6.65932e-05	0.00254398	1.52822
PPP1R18	0.668254	10.1293	4.20881	6.66782e-05	0.00254398	1.52705
HSD17B10	-0.47984	12.8613	-4.20779	6.69263e-05	0.00254559	1.52363
SMDT1	-0.499755	12.2649	-4.20759	6.69725e-05	0.00254559	1.52299
PFKFB3	0.973466	10.1711	4.20181	6.83889e-05	0.00259454	1.50373
COX5B	-0.517203	13.9441	-4.20106	6.85733e-05	0.00259665	1.50125
ADAM10	0.448967	11.8587	4.20008	6.88166e-05	0.00259853	1.49799
MYO1G	0.914962	8.08007	4.19983	6.88803e-05	0.00259853	1.49714
IRF4	0.986582	7.62887	4.19798	6.93429e-05	0.0026111	1.49097
CXCL16	0.675665	10.1144	4.19692	6.96072e-05	0.00261617	1.48747
ABCG1	0.595313	9.58094	4.19638	6.97441e-05	0.00261644	1.48566
CRYBG3	0.518916	9.10474	4.19488	7.01229e-05	0.0026213	1.48068
NECTIN3	-0.617439	9.86207	-4.19484	7.01334e-05	0.0026213	1.48054
PCMT1	-0.349499	11.6601	-4.19277	7.06602e-05	0.00263611	1.47365
GLIPR1	0.79638	9.29441	4.19211	7.08283e-05	0.00263751	1.47147
ZNF101	0.563406	8.92188	4.18769	7.19681e-05	0.00267501	1.45677
NDUFB4	-0.410877	13.9003	-4.18632	7.23236e-05	0.00268328	1.45224
CLDN11	1.93355	8.56284	4.18465	7.27623e-05	0.00268906	1.44667
DDX60	0.793714	10.3708	4.18437	7.28358e-05	0.00268906	1.44575
SP100	0.485409	10.7302	4.1842	7.2879e-05	0.00268906	1.4452
SINHCAF	0.875231	8.86008	4.18295	7.32094e-05	0.00269632	1.44104
SEMA4D	1.2362	7.48787	4.17057	7.65494e-05	0.0028142	1.39999
APOBEC3G	0.953971	9.23065	4.16961	7.68129e-05	0.00281875	1.39683
PLEK	0.902716	9.65022	4.16885	7.70241e-05	0.00282138	1.3943
HLA-J	0.63251	12.2005	4.16692	7.75609e-05	0.00283589	1.38791
FCGR2A	1.15741	8.12858	4.16558	7.79375e-05	0.00284451	1.38346
VCAN	1.39457	8.38695	4.16328	7.85854e-05	0.00284705	1.37584
COX6A1	-0.475043	14.6558	-4.16301	7.86596e-05	0.00284705	1.37497
THBS2	1.80655	9.31266	4.16276	7.87326e-05	0.00284705	1.37412
ARHGEF6	0.571515	9.53656	4.16273	7.87395e-05	0.00284705	1.37404
ZFP90	0.398929	8.99641	4.16225	7.88767e-05	0.00284705	1.37244
MARCKS	0.778422	11.8113	4.16203	7.89375e-05	0.00284705	1.37173
EPB41L5	-0.595797	10.8024	-4.16183	7.89945e-05	0.00284705	1.37106
CYP2C8	-0.60134	15.2088	-4.1613	7.91451e-05	0.00284739	1.36931
FBLIM1	0.956946	8.66116	4.15891	7.98287e-05	0.00286687	1.3614
DGKZ	0.891194	8.78976	4.15642	8.0548e-05	0.00288757	1.35315
EHF	1.74095	9.02763	4.15522	8.08946e-05	0.00289485	1.3492
EXOC1	0.402948	10.3142	4.15329	8.14591e-05	0.00290989	1.34281
SEPHS2	-0.4497	13.6777	-4.148	8.30194e-05	0.00296039	1.32536
TMEM120A	-0.599224	11.4898	-4.14377	8.4291e-05	0.00300043	1.31138
KNL1	0.805797	9.33618	4.14317	8.44712e-05	0.00300155	1.30941
CRYL1	-0.54593	12.4592	-4.14007	8.54171e-05	0.00302983	1.29917
VAV3	0.509115	8.8762	4.13877	8.58153e-05	0.00303284	1.2949
RIDA	-0.528711	15.0565	-4.13848	8.59058e-05	0.00303284	1.29393
SC5D	-0.797045	13.8781	-4.13832	8.59527e-05	0.00303284	1.29343
HSPE1	-0.514495	13.4234	-4.13777	8.61227e-05	0.00303353	1.29161
GUCY1B1	0.562499	9.86554	4.13659	8.649e-05	0.00303679	1.2877
LPCAT2	0.929672	8.28285	4.1365	8.65162e-05	0.00303679	1.28742
RUNX1-IT1	1.6522	6.10431	4.13218	8.78676e-05	0.00307887	1.27317
RASSF4	0.836027	10.6571	4.13133	8.81334e-05	0.00308284	1.27039
ZBTB33	0.598706	11.843	4.12976	8.86302e-05	0.00309485	1.26522
IL16	0.667507	8.23596	4.12724	8.94344e-05	0.00311754	1.25692
LY9	0.91857	8.03492	4.12484	9.02055e-05	0.003139	1.24903
TOX	1.11525	7.28529	4.12418	9.04211e-05	0.00314108	1.24683
HLA-A	0.489754	15.0439	4.12047	9.16277e-05	0.00317542	1.23465
F13A1	1.14963	7.30471	4.12018	9.17242e-05	0.00317542	1.23368
NTHL1	-0.555157	9.26216	-4.11585	9.31538e-05	0.00321939	1.21947
FHOD1	0.831943	8.17416	4.11457	9.35814e-05	0.00322864	1.21526
GBP3	1.33557	11.1615	4.11361	9.39018e-05	0.00323416	1.21212
LAIR1	0.986785	8.80465	4.11295	9.4125e-05	0.00323633	1.20993
POP7	-0.59423	10.4488	-4.11112	9.47425e-05	0.00325202	1.20392
MRPL20	-0.515061	11.9992	-4.11061	9.49156e-05	0.00325243	1.20225
APOL3	1.1673	10.4106	4.10835	9.56823e-05	0.00327264	1.19485
IGSF6	1.10423	9.43897	4.10792	9.58296e-05	0.00327264	1.19344
PTPN6	0.486411	9.71952	4.10386	9.72293e-05	0.00331396	1.18011
RNASE6	0.979716	10.094	4.10291	9.75588e-05	0.00331396	1.17701
PRKX	1.01696	7.00866	4.10278	9.76036e-05	0.00331396	1.17658
SLAMF1	1.12118	6.98336	4.10252	9.76964e-05	0.00331396	1.17571
AURKAIP1	-0.412787	12.2874	-4.10191	9.79073e-05	0.00331554	1.17373
ACAA2	-0.559769	14.3615	-4.09964	9.87063e-05	0.003337	1.16626
NIN	0.600026	9.61492	4.09606	9.99737e-05	0.0033742	1.15454
GCC2	0.507678	10.1056	4.08899	0.000102523	0.00345368	1.13141
HEG1	0.668906	10.195	4.08859	0.000102671	0.00345368	1.13008
PAQR8	0.989356	8.29142	4.08675	0.000103344	0.00346671	1.12408
STIL	0.84942	7.05576	4.08659	0.000103402	0.00346671	1.12357
LACC1	0.772883	8.92704	4.08267	0.000104857	0.00350777	1.11072
NEURL1B	0.715317	10.528	4.08235	0.000104974	0.00350777	1.1097
HSD11B1-AS1	-1.06131	8.29068	-4.08026	0.000105758	0.00352811	1.10287
P2RY13	0.85351	9.5456	4.07943	0.000106073	0.00352935	1.10014
ATP5PF	-0.395065	14.0924	-4.07924	0.000106144	0.00352935	1.09952
ICAM1	0.850629	9.56867	4.06869	0.000110197	0.00365294	1.06511
HEBP2	-0.531472	12.5418	-4.06863	0.000110223	0.00365294	1.06489
ANAPC11	-0.505848	12.6878	-4.06707	0.000110835	0.00366281	1.05981
FAM13C	0.897937	7.42862	4.06694	0.000110884	0.00366281	1.0594
CHN2	-0.603186	11.253	-4.06627	0.000111149	0.00366556	1.05721
HINT2	-0.443778	13.061	-4.06211	0.000112805	0.0037141	1.04363
HSH2D	1.61923	5.85029	4.05995	0.000113671	0.00371896	1.03661
PIGR	0.943001	12.0694	4.05993	0.000113679	0.00371896	1.03654
BCCIP	-0.333357	10.828	-4.0596	0.000113812	0.00371896	1.03547
MPST	-0.42728	12.2834	-4.05919	0.000113979	0.00371896	1.03412
ABI2	0.437162	9.4129	4.05917	0.000113987	0.00371896	1.03406
CCSAP	0.530218	9.31311	4.05899	0.000114058	0.00371896	1.03349
CD8B	1.74031	7.07221	4.05728	0.000114752	0.00373555	1.02792
CASP2	0.486804	10.469	4.0566	0.000115031	0.00373705	1.02569
BEX4	0.735115	8.72394	4.05626	0.000115169	0.00373705	1.02459
CCL8	1.6184	8.04956	4.05479	0.000115768	0.00375048	1.01983
PHF11	0.443834	11.3453	4.05297	0.000116519	0.00376876	1.01389
S100A4	0.998469	10.2161	4.05186	0.000116977	0.00377361	1.01029
SLC36A1	0.819009	8.27324	4.05099	0.000117339	0.00377361	1.00745
ARHGAP27	0.887647	8.19707	4.05092	0.000117369	0.00377361	1.00722
REC8	0.705688	8.12711	4.05055	0.000117521	0.00377361	1.00603
SOD1	-0.446955	15.3973	-4.05006	0.000117727	0.00377361	1.00442
LUM	1.60158	11.5925	4.04991	0.000117791	0.00377361	1.00392
BCAT1	1.56637	7.43938	4.04898	0.00011818	0.00378007	1.0009
PXMP2	-0.647547	13.1077	-4.04472	0.000119973	0.0038268	0.987076
IGKC	1.31118	11.8574	4.04461	0.00012002	0.0038268	0.986716
MIR181A2HG	1.95166	5.97137	4.04345	0.000120513	0.00383644	0.982958
VIM	0.864002	12.6497	4.04274	0.000120819	0.00383667	0.980631
RAD51	1.42506	6.67106	4.04255	0.0001209	0.00383667	0.980014
CTTNBP2NL	0.676995	8.80257	4.04195	0.000121158	0.00383883	0.978054
GIT2	0.40422	10.5634	4.04089	0.000121611	0.00384713	0.974632
ZNF83	0.870632	8.04812	4.03906	0.000122401	0.00386608	0.968686
LOC100505549	0.566414	7.91594	4.03552	0.000123943	0.00390866	0.957199
EVI2A	1.00476	9.09368	4.03451	0.000124384	0.0039128	0.953936
CTSA	0.528118	11.6649	4.03434	0.000124462	0.0039128	0.953363
PHTF2	0.699827	9.99715	4.03278	0.00012515	0.00392716	0.948302
ACAT1	-0.415335	14.8094	-4.03242	0.000125308	0.00392716	0.947149
MRPL24	-0.422091	10.9128	-4.0283	0.000127147	0.00397861	0.933781
GATD3A	-0.399559	12.9306	-4.02709	0.00012769	0.00398391	0.929867
EPCAM	2.69717	8.79652	4.02653	0.000127944	0.00398391	0.928048
MCM2	1.03114	8.26689	4.02637	0.000128016	0.00398391	0.927532
TMEM208	-0.449641	11.5388	-4.02617	0.000128106	0.00398391	0.926886
ITGAX	1.20974	7.6096	4.02502	0.000128624	0.00399389	0.923179
ATP8B1	0.714763	10.2864	4.02371	0.000129223	0.00400632	0.918917
ARHGAP18	0.637546	9.23029	4.01915	0.000131319	0.00406504	0.90416
EPB41L3	0.780089	8.70221	4.01545	0.000133044	0.00409855	0.892189
ATR	0.527229	10.2995	4.01517	0.000133176	0.00409855	0.891279
ACSL4	1.7923	7.79817	4.01514	0.000133187	0.00409855	0.891201
EZH2	0.877295	7.70126	4.01509	0.000133214	0.00409855	0.891018
PLXNA1	0.888595	8.71153	4.01388	0.00013378	0.00410972	0.887124
TRAF3	0.636099	9.28098	4.01294	0.000134223	0.00411705	0.884094
EPB41L2	0.677778	10.3384	4.01038	0.000135443	0.00414816	0.875796
UBR1	0.392393	10.0443	4.00932	0.000135946	0.00415728	0.87239
C4orf19	-0.673069	10.8741	-4.00887	0.000136164	0.00415762	0.870927
SFMBT2	1.02963	7.09121	4.006	0.000137547	0.00419351	0.861657
MSRA	-0.486386	12.4141	-4.00548	0.000137799	0.00419391	0.859974
HCK	0.799155	9.21478	4.00511	0.000137975	0.00419391	0.858803
BIN2	1.4471	7.65251	4.0046	0.000138226	0.00419522	0.857137
ATP11A	0.735614	10.5355	4.00234	0.000139331	0.0042218	0.849837
NDUFAB1	-0.432327	13.9778	-4.00195	0.00013952	0.0042218	0.848591
ECI2	-0.391954	13.5409	-4.00003	0.000140468	0.00424412	0.842381
AQP1	1.74213	9.36561	3.99749	0.000141728	0.00427577	0.834196
SOX9	1.49429	9.53066	3.99526	0.000142843	0.00430298	0.82701
HAX1	-0.437981	11.6604	-3.99427	0.000143338	0.00431146	0.823837
UCP2	1.07684	11.7021	3.99194	0.000144521	0.00434057	0.816301
ADGRE2	1.18862	7.47241	3.99104	0.000144978	0.00434501	0.813405
PARD3B	0.661372	9.06871	3.99073	0.000145133	0.00434501	0.812425
CXCL1	1.53665	7.29668	3.99038	0.000145315	0.00434501	0.81128
RFX5	0.855578	9.85246	3.98762	0.000146728	0.0043749	0.802404
CYBA	0.716455	11.2901	3.98758	0.000146748	0.0043749	0.802283
ZBTB1	0.356604	10.3143	3.98704	0.000147026	0.00437672	0.800548
ZNF32	-0.462439	9.39952	-3.98476	0.000148208	0.00438166	0.793203
SELENBP1	-0.628552	13.463	-3.9846	0.000148292	0.00438166	0.792683
PATL2	1.18076	7.32409	3.98459	0.0001483	0.00438166	0.792638
MS4A4A	0.679893	11.6648	3.98443	0.000148381	0.00438166	0.792133
CD244	0.764005	7.97496	3.98404	0.000148582	0.00438166	0.790897
TRPT1	-0.52868	9.56096	-3.98385	0.000148684	0.00438166	0.790262
PHF21A	0.524923	8.65074	3.98358	0.000148826	0.00438166	0.789393
MIS18BP1	0.688649	8.33603	3.98304	0.000149106	0.00438166	0.787669
ACMSD	-0.926059	12.0902	-3.98296	0.000149145	0.00438166	0.787424
TNFAIP8	0.891526	9.75172	3.98194	0.000149681	0.004391	0.784139
SOX4	1.31147	9.64852	3.98108	0.000150136	0.00439797	0.781355
BTD	-0.614544	10.2258	-3.97976	0.00015083	0.00441189	0.777129
IFIH1	0.670599	10.2305	3.97887	0.000151302	0.0044193	0.774263
SUSD1	1.17508	7.9236	3.97789	0.000151826	0.00442493	0.771098
GIMAP1	0.601096	8.94484	3.97768	0.000151934	0.00442493	0.770445
DAO	-0.749982	11.856	-3.97353	0.000154164	0.00448252	0.757091
CFD	0.814394	10.2525	3.97292	0.000154494	0.00448252	0.755127
PNMA8A	1.55683	6.1401	3.97261	0.000154662	0.00448252	0.754132
CKAP2	0.907657	8.08184	3.97235	0.0001548	0.00448252	0.753318
INPP5A	-0.43586	10.8131	-3.97172	0.000155143	0.00448603	0.751287
ADAMTS14	1.8336	4.36202	3.97131	0.000155368	0.00448611	0.749959
MFSD6	0.642954	8.34382	3.96791	0.000157225	0.00453326	0.739067
ADCY4	1.05438	7.82385	3.96727	0.00015758	0.004537	0.737003
INPP4B	1.2832	6.9242	3.96615	0.000158199	0.00454833	0.733412
SMIM19	-0.537889	13.1977	-3.965	0.000158834	0.0045601	0.729739
NPNT	2.01998	6.93721	3.96446	0.000159136	0.00456229	0.727996
YWHAZ	0.481233	11.8935	3.9616	0.000160736	0.0046016	0.718834
TCEA3	-0.649174	12.3105	-3.96073	0.000161229	0.00460918	0.716026
CERS2	-0.499574	13.7582	-3.95834	0.00016258	0.00463874	0.70838
MRPL46	-0.44836	11.0822	-3.95781	0.00016288	0.00463874	0.706688
HPN	-0.63529	13.5298	-3.95769	0.000162952	0.00463874	0.706283
PON3	-0.657848	14.7853	-3.95509	0.000164437	0.00467442	0.697973
FANCM	0.874554	7.03627	3.95454	0.000164755	0.00467687	0.696202
LIF	1.0976	6.84666	3.95362	0.000165286	0.00467753	0.693258
SAMD3	0.831215	7.83569	3.95338	0.000165422	0.00467753	0.692503
COL4A1	1.14707	11.3427	3.95329	0.000165474	0.00467753	0.692215
ATF7IP2	-0.819695	11.349	-3.95253	0.000165912	0.00468337	0.68979
ADAM28	2.28642	5.8134	3.9499	0.000167444	0.00472001	0.681371
EIF4EBP1	-0.51658	10.0637	-3.94848	0.000168277	0.00473686	0.676828
PDGFD	1.19031	8.91369	3.94638	0.000169519	0.0047652	0.670088
HSPB9	-0.74125	7.90837	-3.94485	0.000170423	0.00478392	0.665221
CYLD	0.426884	9.80128	3.94354	0.000171204	0.00479816	0.661029
PPP1R1A	-1.6255	11.9791	-3.94321	0.000171405	0.00479816	0.659955
ASAP1	0.507322	10.6316	3.94226	0.000171969	0.00480727	0.656947
C15orf48	1.91427	7.30367	3.94144	0.000172464	0.00481402	0.654314
KRT7	2.02203	8.13912	3.94107	0.000172687	0.00481402	0.653128
RGCC	1.2946	7.57495	3.94021	0.000173206	0.00482181	0.650384
CARD6	0.583749	9.20252	3.93963	0.000173558	0.00482185	0.64852
SLC25A26	-0.473611	9.99825	-3.93918	0.000173831	0.00482185	0.647085
PLBD1	0.789118	9.53852	3.93902	0.000173924	0.00482185	0.646593
SLC25A24	0.802334	8.41852	3.93598	0.000175777	0.00485846	0.636888
DNM3OS	0.795662	8.5816	3.93578	0.000175904	0.00485846	0.636227
MNDA	0.720916	9.26307	3.93567	0.000175967	0.00485846	0.6359
GLYAT	-0.816325	13.814	-3.93485	0.000176474	0.00486582	0.633262
ACOX2	-0.676407	13.3009	-3.93373	0.000177163	0.00487815	0.629695
SGF29	-0.49651	9.07926	-3.9298	0.000179605	0.00493865	0.617158
RCC2	0.596212	9.53482	3.92834	0.000180518	0.00495701	0.612514
PLXND1	0.369467	10.1758	3.92764	0.000180958	0.00496232	0.610289
ZNF585B	0.50429	8.51407	3.92686	0.000181449	0.00496904	0.607806
RHOQ	0.771454	10.3651	3.92644	0.000181718	0.00496966	0.60645
TM6SF2	-0.701174	9.76744	-3.92243	0.00018427	0.00503129	0.593679
CD300LF	1.54118	7.81897	3.92212	0.00018447	0.00503129	0.592688
ANAPC16	-0.436522	12.7336	-3.91905	0.000186445	0.00507831	0.582936
ZNF700	0.472225	8.74833	3.91752	0.000187439	0.00509849	0.57807
PYCARD	0.760311	9.62765	3.91699	0.000187789	0.00510097	0.576364
TFEC	0.984728	8.14697	3.91661	0.000188035	0.00510097	0.575162
USP48	0.314632	11.631	3.91549	0.000188768	0.0051117	0.571604
NABP1	0.81831	9.40045	3.91479	0.000189231	0.0051117	0.569358
NHS	1.26086	6.14359	3.91396	0.000189775	0.0051117	0.56673
SLC7A7	0.755779	10.3004	3.91382	0.000189864	0.0051117	0.566302
ZMAT3	1.0571	10.9295	3.91375	0.000189914	0.0051117	0.56606
CASTOR3	1.38536	7.17933	3.91369	0.000189951	0.0051117	0.565885
TNFRSF21	0.871233	9.6309	3.91208	0.00019102	0.00513362	0.560748
NCOA5	0.429265	8.71346	3.91106	0.000191693	0.00514487	0.557527
FUOM	-0.642317	11.6491	-3.90774	0.00019392	0.00519477	0.546955
UBASH3A	2.20657	5.38052	3.90752	0.000194067	0.00519477	0.546261
SLCO3A1	0.55395	8.36969	3.90438	0.000196192	0.00524468	0.536297
TIMP2	0.617349	11.942	3.90369	0.00019666	0.00524799	0.534113
PPP1R12A	0.513603	10.0614	3.90344	0.000196835	0.00524799	0.533298
KLF6	0.595668	11.5185	3.90168	0.000198035	0.00526624	0.527737
ZNF330	-0.380008	11.3933	-3.90163	0.000198069	0.00526624	0.527582
GIMAP8	0.493192	10.0945	3.901	0.000198504	0.00526624	0.525573
TOX3	0.966739	9.55137	3.90092	0.000198564	0.00526624	0.525299
PREX1	0.712375	8.52416	3.90011	0.000199117	0.005274	0.52275
ARHGEF3	0.839824	8.94311	3.89853	0.000200212	0.00528828	0.517734
MAP2K1	-0.761309	11.6747	-3.89851	0.000200223	0.00528828	0.517683
LIMA1	0.534863	10.9557	3.89764	0.000200832	0.00528828	0.514902
TECR	-0.391859	10.8283	-3.8975	0.000200927	0.00528828	0.514473
ITGB8	1.52478	6.95669	3.89744	0.000200967	0.00528828	0.51429
EHBP1L1	0.866499	7.7861	3.89558	0.000202272	0.00531571	0.508365
IL15	0.737632	9.45294	3.89344	0.000203773	0.00534818	0.501602
ZNF106	0.526447	10.4878	3.89055	0.000205823	0.00539497	0.492443
ARHGAP17	0.514947	10.2827	3.88947	0.000206591	0.00540649	0.489036
KLRB1	0.883032	9.83038	3.88887	0.000207021	0.00540649	0.487135
NIT2	-0.444028	12.8583	-3.88881	0.000207066	0.00540649	0.486934
AGT	-0.49355	14.9882	-3.88765	0.000207897	0.00542116	0.483273
HMGCL	-0.3962	12.5587	-3.88454	0.000210148	0.00546759	0.473419
TBX2	0.61491	8.10076	3.88426	0.000210354	0.00546759	0.472522
IKZF1	0.672731	9.45943	3.88407	0.00021049	0.00546759	0.471931
NCOA7	0.556559	11.9397	3.87981	0.000213613	0.00554158	0.45846
APOBEC3C	1.02152	7.51198	3.87936	0.000213942	0.005543	0.457051
SIRPB2	1.97049	5.02833	3.87832	0.000214719	0.00555336	0.453735
CRISPLD2	1.08889	9.51289	3.87744	0.000215367	0.00555336	0.450979
BTN2A1	0.540056	9.36225	3.87728	0.000215491	0.00555336	0.450455
ZG16	-1.15664	10.8579	-3.87726	0.0002155	0.00555336	0.450416
LOC101928303	-0.889212	8.38402	-3.87697	0.000215718	0.00555336	0.44949
MACROD1	-0.743119	9.94696	-3.87654	0.000216039	0.00555454	0.448131
IL12RB1	1.23005	7.9571	3.87313	0.000218602	0.0056133	0.437343
DKK3	1.24293	9.62199	3.87173	0.000219659	0.00563325	0.432934
IRF9	0.5331	11.253	3.871	0.000220211	0.00563558	0.430637
NDUFB1	-0.440869	13.947	-3.87087	0.000220308	0.00563558	0.430235
RBP5	-0.797142	12.3472	-3.8681	0.000222429	0.00568211	0.421472
ZC3HAV1L	0.820672	8.84042	3.86776	0.00022269	0.00568211	0.420401
TLE4	0.4783	9.60921	3.86666	0.000223531	0.00569638	0.416953
NCKAP5L	1.13815	6.90296	3.86584	0.000224167	0.00570538	0.414355
FPR1	0.896852	9.25677	3.86492	0.000224881	0.00571117	0.411449
NOL8	0.514565	9.68233	3.86473	0.000225025	0.00571117	0.410864
NPAT	0.382523	9.31113	3.86441	0.000225277	0.00571117	0.409839
PPT1	0.642484	12.0252	3.86409	0.000225527	0.00571117	0.408826
MCM5	0.912706	9.36086	3.86155	0.00022751	0.00575022	0.40082
PRODH2	-0.548456	12.3517	-3.86109	0.000227871	0.00575022	0.399373
C3P1	-0.781477	13.6669	-3.86102	0.000227923	0.00575022	0.399161
XRCC5	-0.460528	12.7748	-3.86052	0.000228317	0.00575296	0.397584
SUSD6	0.478528	10.6837	3.859	0.00022952	0.00577605	0.392781
KIF26B	1.54814	6.4027	3.85809	0.000230239	0.00578694	0.38992
ANG	-0.646447	14.99	-3.8569	0.000231184	0.00580026	0.386175
RNF145	0.57886	10.9635	3.8567	0.000231344	0.00580026	0.385544
TRPV2	0.960037	7.81084	3.8555	0.000232304	0.00581711	0.381757
CYB5D2	-0.429438	10.3349	-3.85376	0.000233693	0.00584463	0.376309
ADD3	0.398117	12.0496	3.85335	0.00023403	0.00584582	0.37499
MBOAT1	0.703524	8.83945	3.85191	0.000235192	0.00585181	0.370463
BAZ1A	0.497296	9.97448	3.8519	0.000235199	0.00585181	0.370434
SORD	-0.672661	14.586	-3.85162	0.000235425	0.00585181	0.369555
NAA38	-0.491642	11.3972	-3.85161	0.000235429	0.00585181	0.36954
TRIM14	0.567802	11.2707	3.85034	0.000236465	0.00586598	0.365529
PSMB6	-0.400516	12.3203	-3.85019	0.000236581	0.00586598	0.36508
GIMAP7	0.594706	9.54938	3.84858	0.000237901	0.00588785	0.359994
PRDM1	0.833525	7.88333	3.84825	0.000238166	0.00588785	0.358975
PFDN2	-0.394009	10.9866	-3.84789	0.00023846	0.00588785	0.357848
SIVA1	-0.584635	10.5661	-3.84769	0.00023863	0.00588785	0.357198
GRAMD1B	0.984914	8.14891	3.8462	0.000239851	0.00591076	0.352533
TACSTD2	1.71572	8.39455	3.8405	0.000244599	0.00602041	0.334619
CEP290	0.634951	8.18492	3.83828	0.000246475	0.00605895	0.327634
C7	1.21656	12.3249	3.83776	0.000246913	0.00605895	0.326012
LOC200772	1.11396	7.35575	3.83664	0.000247861	0.00605895	0.32251
AP4B1	0.363511	9.21027	3.83664	0.000247865	0.00605895	0.322497
FGF14-AS2	-0.664508	8.34974	-3.8366	0.000247897	0.00605895	0.322378
SMIM12	-0.373977	11.4092	-3.83652	0.000247966	0.00605895	0.322125
CAPN2	0.937048	11.7656	3.83582	0.00024856	0.00606612	0.319938
CENPF	1.07442	7.32348	3.83491	0.000249343	0.0060758	0.317063
BICC1	1.70919	8.10321	3.83466	0.000249558	0.0060758	0.316275
FBN1	0.950513	9.74351	3.83149	0.000252283	0.00612703	0.306355
MCM8	0.765676	7.08768	3.83119	0.00025254	0.00612703	0.305425
PLP2	0.970427	8.8469	3.83104	0.000252672	0.00612703	0.304947
WAS	0.620749	10.643	3.83081	0.000252877	0.00612703	0.304205
KIRREL1	0.936664	7.33334	3.82825	0.000255105	0.00617359	0.296191
TYROBP	0.819829	11.8257	3.82733	0.000255913	0.00618151	0.293302
PLEKHA2	0.486958	10.7011	3.82718	0.000256044	0.00618151	0.292833
ZSWIM6	0.400535	10.697	3.82506	0.000257905	0.00621725	0.286218
SLC25A20	-0.385144	12.6157	-3.8248	0.000258141	0.00621725	0.285384
PRDX5	-0.374091	12.904	-3.82425	0.00025863	0.0062216	0.283654
GLRX5	-0.433612	12.2097	-3.82319	0.000259571	0.0062368	0.280337
ST13	-0.439485	13.633	-3.82017	0.000262265	0.00628204	0.270903
LOC101928000	-0.624307	8.33205	-3.81999	0.000262432	0.00628204	0.270324
ATRX	0.419236	10.921	3.8199	0.000262512	0.00628204	0.270043
PLCL1	1.41576	5.75942	3.81969	0.000262698	0.00628204	0.269396
TMSB10	0.66265	13.9073	3.81766	0.000264531	0.00629802	0.263047
STK17A	0.791158	9.37028	3.81748	0.000264697	0.00629802	0.262473
HKDC1	3.14981	7.70581	3.81745	0.000264719	0.00629802	0.262397
MRPL40	-0.493075	11.8295	-3.81732	0.000264837	0.00629802	0.26199
TIGIT	1.39019	6.7585	3.81722	0.000264927	0.00629802	0.26168
SMUG1	-0.41242	9.57067	-3.81612	0.000265925	0.00630275	0.258244
DOK3	0.752904	8.03494	3.81602	0.000266017	0.00630275	0.25793
CD5	1.48833	6.01784	3.81597	0.000266063	0.00630275	0.257773
TTC23	0.4346	8.69533	3.81445	0.000267453	0.00632201	0.253013
LOC101927809	-0.759405	8.01073	-3.8144	0.000267502	0.00632201	0.252845
ADGRE5	1.10896	8.1402	3.81283	0.000268934	0.00634842	0.247969
CD300A	0.660475	10.1037	3.80893	0.000272546	0.00642615	0.235787
F10	-0.588918	11.4181	-3.80613	0.000275168	0.0064804	0.227044
ZNF827	1.0266	7.55589	3.80524	0.000276012	0.00649272	0.224245
DGLUCY	0.494801	10.2298	3.80282	0.000278303	0.00653868	0.216699
ESD	-0.342787	13.6186	-3.80249	0.000278614	0.00653868	0.215679
KLHL2	-0.40423	11.2301	-3.80019	0.000280811	0.00658115	0.208508
LEF1	1.3542	7.00406	3.79991	0.000281076	0.00658115	0.207648
PILRA	0.686059	9.00421	3.79835	0.000282581	0.00660873	0.202771
TBCK	0.317516	10.4206	3.79726	0.000283636	0.00662573	0.199368
EPB41L4B	-0.616887	13.0498	-3.7964	0.000284469	0.00663306	0.196691
IKZF2	1.0721	6.8067	3.79626	0.000284607	0.00663306	0.196248
ALKBH5	-0.368805	11.3082	-3.79572	0.000285132	0.00663763	0.194566
OFD1	0.491143	9.85452	3.7951	0.000285732	0.00664392	0.192649
CSRNP2	0.568982	8.50822	3.7919	0.000288864	0.00670902	0.182697
KCNJ16	1.91516	7.4771	3.79155	0.00028921	0.00670933	0.181604
GIMAP2	0.493163	10.5887	3.78737	0.000293367	0.00679638	0.168577
SH3BGRL	0.516722	12.0214	3.78697	0.000293766	0.00679638	0.167336
ZWILCH	0.431444	9.2213	3.78668	0.000294054	0.00679638	0.166443
CDC42EP3	0.842149	8.35129	3.78621	0.000294527	0.00679638	0.164977
MSRB1	-0.515375	12.9845	-3.78592	0.000294818	0.00679638	0.164073
CCL20	3.53932	6.17182	3.78575	0.000294982	0.00679638	0.163565
CDC7	1.15911	7.64221	3.78203	0.000298751	0.00686815	0.151979
BUB1B	1.49893	7.04908	3.78148	0.000299304	0.00686815	0.150291
TRIB2	0.451682	9.80972	3.78128	0.000299511	0.00686815	0.149662
ENPP4	0.679141	9.19708	3.78082	0.000299978	0.00686815	0.148238
PEX19	-0.374772	10.7745	-3.78081	0.000299992	0.00686815	0.148195
RBMS2	0.663281	8.18404	3.78067	0.000300139	0.00686815	0.147749
ATP6V1C1	0.413332	10.1349	3.78018	0.00030064	0.00687022	0.146229
RB1	0.469311	10.1475	3.77991	0.00030091	0.00687022	0.145407
MMADHC	-0.31565	13.3371	-3.77926	0.000301575	0.00687258	0.143393
ZDHHC7	0.463144	10.2469	3.77915	0.000301695	0.00687258	0.143032
RGS18	0.725215	8.2088	3.77784	0.000303039	0.00688913	0.138975
ZNF532	0.824236	8.36386	3.77748	0.000303411	0.00688913	0.137855
OSCAR	1.33475	6.32415	3.77745	0.000303445	0.00688913	0.137753
AZGP1	-0.6082	14.4293	-3.77454	0.00030646	0.00694975	0.128733
ECH1	-0.453042	12.3169	-3.77395	0.000307072	0.00695581	0.126912
AKT3	0.598813	8.78106	3.77339	0.00030766	0.00695984	0.125166
OCEL1	-0.551708	10.4904	-3.77275	0.000308328	0.00695984	0.123186
TATDN2	0.290702	9.96928	3.77256	0.000308527	0.00695984	0.122599
HDAC3	-0.331418	10.2841	-3.77247	0.000308629	0.00695984	0.122298
CIITA	0.978817	7.32892	3.77203	0.000309088	0.0069624	0.120942
GATM	-0.54721	14.7165	-3.77116	0.00031	0.00697251	0.118253
ADGRA3	-0.692867	11.1009	-3.77067	0.000310521	0.00697251	0.11672
DGKA	0.642623	8.10656	3.77062	0.000310572	0.00697251	0.116569
HK3	1.64533	6.74863	3.77001	0.000311216	0.00697266	0.114682
PLSCR1	0.554107	11.6383	3.76996	0.00031127	0.00697266	0.114522
CCDC146	0.94399	8.69022	3.76932	0.000311946	0.00698005	0.112544
PARK7	-0.34214	14.4268	-3.76806	0.00031328	0.00700213	0.108652
ADGRV1	-0.754893	9.74229	-3.76714	0.000314263	0.00701633	0.105794
RELL1	0.542591	10.1439	3.76601	0.000315477	0.00703163	0.102274
CCND3	0.553956	9.96838	3.76585	0.000315645	0.00703163	0.101791
GDPD3	1.04679	6.8995	3.76525	0.000316291	0.00703826	0.0999242
C3AR1	0.709753	9.69862	3.76395	0.000317691	0.00706163	0.095896
FH	-0.333335	13.5241	-3.76242	0.000319343	0.00708971	0.0911642
ZNF662	0.52865	7.6662	3.76213	0.000319657	0.00708971	0.090269
TACC1	0.427337	11.4668	3.76106	0.000320822	0.00709999	0.0869511
COL5A2	0.842583	10.741	3.76106	0.000320824	0.00709999	0.0869439
CD3G	1.89312	6.41643	3.76032	0.000321631	0.00711005	0.0846537
FXYD5	0.752042	9.66193	3.7588	0.000323292	0.00713656	0.0799536
TAT	-0.753268	11.4545	-3.75856	0.000323551	0.00713656	0.0792245
FCAMR	1.49049	9.04046	3.75825	0.000323891	0.00713656	0.0782672
RAP1GAP2	1.12071	7.11539	3.75705	0.000325213	0.00715787	0.0745524
CPPED1	-0.397217	9.81792	-3.75658	0.000325738	0.00716162	0.0730805
ASPM	1.40834	7.94125	3.75615	0.000326208	0.00716415	0.0717656
NDUFC1	-0.420272	13.1312	-3.75427	0.000328291	0.00719792	0.0659602
TRIM38	0.55747	10.2907	3.75365	0.000328982	0.00719792	0.0640435
HADH	-0.37517	13.6188	-3.75337	0.000329295	0.00719792	0.0631764
CPNE5	1.51282	6.28469	3.75332	0.00032935	0.00719792	0.0630219
C8orf82	-0.560614	11.3276	-3.75316	0.000329529	0.00719792	0.0625279
RPS6KC1	0.358539	9.91821	3.75257	0.000330188	0.00720453	0.0607048
PRDX3	-0.294399	14.3002	-3.75062	0.000332376	0.00724443	0.0546832
IFT80	0.558053	9.63679	3.74843	0.00033486	0.00729069	0.0478942
DPYSL2	0.563891	11.5671	3.7477	0.000335688	0.00730086	0.0456408
POLR3GL	-0.360974	11.1602	-3.74674	0.000336781	0.00731673	0.0426782
SRD5A1	-0.748774	11.7783	-3.74515	0.000338591	0.00734815	0.037791
UCK1	-0.523246	10.8795	-3.74324	0.000340785	0.00738783	0.0319008
ITGA4	1.3114	6.34022	3.74204	0.000342181	0.00741012	0.0281755
HS3ST1	1.28248	6.15584	3.74158	0.000342705	0.00741353	0.0267778
MID1	0.769854	8.79803	3.74116	0.000343201	0.0074163	0.0254605
MYO1F	0.592846	10.0243	3.74068	0.000343756	0.00742035	0.0239874
RPL11	-0.401248	14.7569	-3.73977	0.000344819	0.00743535	0.0211724
DYDC2	1.87733	3.49372	3.73764	0.000347301	0.00748087	0.0146349
LOC374443	1.27576	6.93018	3.73603	0.000349208	0.00751392	0.00964376
MCM3	0.640867	9.3647	3.73372	0.000351943	0.00756471	0.0025313
RAP2A	0.503825	10.3377	3.73301	0.000352778	0.00757459	0.000371572
NTS	2.11306	6.99217	3.73206	0.000353915	0.00759094	-0.00256199
PLCXD2	0.961583	7.11666	3.73142	0.000354689	0.00759946	-0.00455288
PIP4K2A	0.545463	10.0821	3.73105	0.000355122	0.00760067	-0.00566481
BEX2	1.50964	7.43796	3.72861	0.00035807	0.00765564	-0.0131989
DCXR	-0.550097	15.2357	-3.72638	0.00036077	0.00770113	-0.0200461
NDUFA2	-0.441178	12.6451	-3.72622	0.00036096	0.00770113	-0.0205266
C11orf71	-0.566973	10.6687	-3.72575	0.000361536	0.0077052	-0.0219791
CYB5A	-0.467298	15.132	-3.72544	0.000361915	0.0077052	-0.0229336
HEXIM2	-0.540468	8.43252	-3.72142	0.000366864	0.00780234	-0.0353104
HPRT1	-0.499662	11.597	-3.72003	0.000368577	0.00782807	-0.0395551
HAGH	-0.479213	12.2427	-3.71976	0.000368912	0.00782807	-0.0403815
ALDH8A1	-0.461847	14.1472	-3.71921	0.000369605	0.00782807	-0.0420934
ACAP2	0.466903	10.4489	3.71919	0.000369625	0.00782807	-0.0421428
ITGAV	0.704323	11.3304	3.71879	0.000370131	0.00782938	-0.0433874
ENPP2	1.03519	11.6105	3.71852	0.000370463	0.00782938	-0.044206
HMGCS2	-0.61449	14.533	-3.71784	0.000371308	0.00783903	-0.0462821
RING1	-0.325404	10.9173	-3.71661	0.00037285	0.00786335	-0.0500568
HAO2	-0.995614	13.2719	-3.71374	0.00037648	0.00793163	-0.0588851
CCS	-0.55605	10.6463	-3.71227	0.000378344	0.00796258	-0.0633837
RCAN2	1.06904	8.17277	3.71055	0.000380545	0.00800056	-0.0686683
KLHDC2	-0.384775	13.0303	-3.70956	0.000381808	0.00801875	-0.0716853
ST14	0.836036	8.97634	3.70904	0.000382478	0.00802448	-0.0732831
SLC37A2	0.94845	6.9156	3.70841	0.000383294	0.00803325	-0.0752241
SYNPO	0.630058	10.5233	3.70791	0.000383943	0.00803851	-0.0767666
TMEM144	1.03579	7.593	3.70742	0.000384576	0.00804342	-0.0782664
DENND5A	0.415671	10.3916	3.70653	0.00038572	0.008059	-0.0809729
MMP2	1.04545	8.96851	3.70608	0.000386314	0.00806306	-0.0823744
TUBE1	-0.661025	11.6486	-3.70504	0.000387659	0.00808276	-0.0855386
CXCR6	0.789756	7.75124	3.70311	0.000390183	0.00812699	-0.0914495
LILRB5	0.589365	8.50679	3.701	0.000392964	0.00817648	-0.0979184
CCT6B	-0.55235	8.96289	-3.70062	0.000393465	0.00817849	-0.0990802
LRRK1	1.39256	6.58765	3.70007	0.000394195	0.00818523	-0.100768
BCL2L14	1.92216	6.4012	3.69976	0.000394608	0.00818538	-0.101721
VOPP1	0.577436	10.6372	3.69933	0.000395174	0.00818582	-0.103026
EPHX2	-0.716627	12.3575	-3.69913	0.000395441	0.00818582	-0.10364
ANOS1	1.26039	7.76524	3.69705	0.000398215	0.00823481	-0.110008
CAP1	0.383187	12.4653	3.69673	0.000398643	0.00823522	-0.110986
RNASET2	0.5958	12.6863	3.69489	0.000401115	0.00827781	-0.116615
FOXN3-AS1	-0.624368	8.17486	-3.69248	0.000404374	0.00833078	-0.123983
CIAO2A	-0.388816	13.7986	-3.69238	0.000404507	0.00833078	-0.124282
CYP2A6	-0.939231	14.4471	-3.69044	0.000407151	0.00835714	-0.130216
SYTL2	0.678933	9.97987	3.69019	0.000407494	0.00835714	-0.130981
CD24	1.61947	11.0579	3.69017	0.000407518	0.00835714	-0.131035
NIPAL2	0.654455	9.74855	3.69002	0.000407728	0.00835714	-0.131504
C12orf49	0.582894	9.59038	3.68992	0.000407857	0.00835714	-0.131792
ANGPTL2	0.769056	9.62099	3.68949	0.000408445	0.0083607	-0.133105
IFIT3	0.773267	11.9712	3.68907	0.000409021	0.00836401	-0.134387
TTYH3	0.699286	8.52175	3.68769	0.000410928	0.0083945	-0.138623
ST3GAL6	-0.774172	11.3026	-3.68693	0.000411976	0.0084074	-0.140942
TMEM131	0.453267	10.5696	3.68646	0.000412626	0.00841215	-0.142376
RAP2B	0.589108	11.3517	3.6849	0.000414789	0.00844772	-0.147136
TRAFD1	0.411613	9.4733	3.68287	0.000417613	0.00849667	-0.153313
ZNF117	0.878176	7.74891	3.68105	0.000420166	0.00853999	-0.158861
MZB1	1.48153	7.56901	3.68027	0.000421279	0.00855399	-0.161268
TTL	0.524599	9.35571	3.67997	0.000421703	0.00855399	-0.162183
TSC22D3	-0.620104	11.1443	-3.67909	0.000422934	0.00857036	-0.164838
OLFML2B	1.02972	7.01699	3.67871	0.000423477	0.00857276	-0.166006
RASA3	0.60479	7.73772	3.6784	0.00042392	0.00857313	-0.166958
ATP5IF1	-0.322291	11.8942	-3.67738	0.000425368	0.00859381	-0.170062
GM2A	0.81008	10.7034	3.67654	0.000426572	0.00860951	-0.172634
ATAD2	0.663397	8.82202	3.67609	0.00042721	0.00861376	-0.173993
TM6SF1	0.948086	7.86382	3.6754	0.000428198	0.00862207	-0.176095
APOM	-0.651554	13.7442	-3.67521	0.000428476	0.00862207	-0.176687
OAS2	0.932772	9.65795	3.67463	0.000429308	0.00863019	-0.178451
SPATC1L	1.64742	5.70816	3.67407	0.000430106	0.00863043	-0.180141
GPX2	1.49139	11.5559	3.67402	0.000430174	0.00863043	-0.180287
TESC	1.37787	7.6515	3.67286	0.000431851	0.00865072	-0.183827
NDUFB2	-0.426314	13.4661	-3.67256	0.000432282	0.00865072	-0.184734
GPRC5C	-0.397293	11.0478	-3.67222	0.000432776	0.00865072	-0.185774
WDR74	-0.391866	9.26073	-3.672	0.0004331	0.00865072	-0.186456
ILKAP	-0.292982	9.59427	-3.67172	0.0004335	0.00865072	-0.187295
CYP17A1	-1.55706	6.71003	-3.67154	0.000433758	0.00865072	-0.187836
ALDH2	-0.467632	15.304	-3.67024	0.000435661	0.00867248	-0.19182
NELL2	1.53942	6.85209	3.67002	0.000435977	0.00867248	-0.19248
MRPL14	-0.419471	11.3046	-3.66991	0.000436138	0.00867248	-0.192816
ZNF260	0.313733	9.4266	3.66844	0.000438291	0.00869137	-0.197297
SWI5	-0.415881	9.87917	-3.66839	0.000438365	0.00869137	-0.197452
DCDC2	1.73582	8.04308	3.66838	0.000438379	0.00869137	-0.197481
SLC8A1	0.625	8.58488	3.66664	0.000440928	0.00873332	-0.202756
SLC9B2	-0.601567	10.9562	-3.66547	0.000442653	0.00875083	-0.206308
RNF44	0.501776	9.72833	3.66528	0.000442936	0.00875083	-0.206889
FAM135A	0.543726	8.99444	3.66516	0.000443113	0.00875083	-0.207253
PLA2G15	0.452036	8.80202	3.66468	0.000443821	0.00875625	-0.208706
PARD6A	-0.485473	7.92668	-3.66434	0.000444334	0.0087578	-0.209757
MAFK	0.559882	9.75091	3.66377	0.000445174	0.00876581	-0.211477
LDOC1	0.809523	8.21829	3.66332	0.000445849	0.00877054	-0.212855
MCTP1	0.786883	7.71441	3.66261	0.000446913	0.00877699	-0.215024
MIB2	-0.566839	8.81146	-3.66251	0.000447063	0.00877699	-0.215328
ARRB1	0.500767	8.92685	3.66219	0.00044753	0.00877699	-0.216279
SPP1	2.0462	10.0987	3.66193	0.000447916	0.00877699	-0.217063
PAPLN	1.30775	7.52294	3.66144	0.000448658	0.00878299	-0.218568
CDNF	-0.882317	7.25009	-3.66024	0.000450465	0.00880983	-0.222226
DOCK9	0.486355	9.51958	3.65892	0.000452447	0.00882805	-0.226219
PNMA1	0.649852	9.46015	3.65885	0.000452552	0.00882805	-0.226431
TBC1D31	0.623389	7.52018	3.65875	0.00045271	0.00882805	-0.226747
FER	0.541823	8.56951	3.65729	0.000454923	0.00886266	-0.231185
MCOLN2	1.15511	7.16335	3.65679	0.000455681	0.00886886	-0.232698
NEMP1	0.522541	9.01316	3.65617	0.000456617	0.00887852	-0.234565
NUDT5	-0.529481	11.7394	-3.65463	0.000458973	0.00891574	-0.239246
SLC7A6	0.763224	8.54041	3.65369	0.000460417	0.008934	-0.242104
CCNF	1.29983	6.8571	3.65344	0.000460798	0.008934	-0.242857
GJB1	-0.519635	11.9924	-3.65094	0.000464647	0.00899997	-0.250422
ENTPD4	0.349693	10.4855	3.65042	0.000465461	0.00900709	-0.252013
ETFB	-0.366111	12.917	-3.64913	0.000467463	0.00903718	-0.255918
NFKBIE	0.627854	8.47407	3.64814	0.000469003	0.00905827	-0.25891
MPND	-0.554085	9.9654	-3.64723	0.000470432	0.00907463	-0.261675
GPR34	0.70566	9.68234	3.64703	0.00047075	0.00907463	-0.262289
HEBP1	-0.357653	12.8629	-3.64671	0.000471248	0.00907557	-0.263252
CHMP2A	-0.308862	11.8477	-3.64449	0.000474749	0.00913428	-0.269983
JAML	1.04734	8.56015	3.64344	0.000476404	0.00914027	-0.273147
PHACTR1	0.675173	7.12052	3.64344	0.000476405	0.00914027	-0.273149
STAT2	0.580871	12.3906	3.64343	0.000476419	0.00914027	-0.273176
NKG7	0.832896	9.29002	3.64284	0.000477369	0.00914981	-0.274988
NDUFB11	-0.503792	12.5975	-3.64202	0.000478671	0.00916605	-0.277464
CLEC4A	0.770699	8.29886	3.63924	0.000483115	0.00924239	-0.285868
C5AR1	0.816667	7.3253	3.63843	0.000484419	0.00925855	-0.288318
GPRC5B	0.93212	8.42425	3.63794	0.000485207	0.00926338	-0.289796
TRIM58	2.37224	3.25713	3.63763	0.000485712	0.00926338	-0.290742
RNF150	0.705701	7.72228	3.63742	0.000486048	0.00926338	-0.291371
CD5L	0.861614	12.1412	3.63654	0.000487484	0.00928197	-0.294052
CIDEB	-0.654093	13.4259	-3.63518	0.000489692	0.00931523	-0.298162
CBFB	0.409875	11.0011	3.63459	0.000490639	0.00931677	-0.299918
AKNA	0.704782	9.03524	3.63456	0.000490696	0.00931677	-0.300024
SDC2	-0.502695	13.5769	-3.63364	0.000492199	0.00932945	-0.302804
STON1	0.707503	7.09268	3.63359	0.000492289	0.00932945	-0.302969
EPB41	0.343924	10.7612	3.63218	0.000494601	0.00936448	-0.307229
LINC01549	-0.860718	6.27014	-3.63102	0.000496509	0.0093918	-0.31073
GCHFR	-0.722281	11.9551	-3.62601	0.000504839	0.0095319	-0.325853
SERPINB1	0.595816	10.2491	3.62599	0.00050486	0.0095319	-0.325891
CRACR2A	0.529272	8.28833	3.6255	0.000505687	0.00953857	-0.327378
TNFSF15	1.1486	7.30891	3.62494	0.000506631	0.00954747	-0.329074
ATP2B4	0.421877	9.30615	3.62413	0.000507993	0.0095642	-0.331513
SARS	-0.293607	11.8449	-3.62367	0.000508769	0.00956927	-0.332901
TPM4	0.943721	7.84904	3.62341	0.00050921	0.00956927	-0.333689
FILIP1L	0.885971	8.42368	3.62266	0.000510481	0.00958422	-0.335954
C2CD5	0.369376	10.8855	3.62229	0.000511101	0.00958521	-0.337057
CMBL	-0.551596	14.4195	-3.62194	0.000511694	0.00958521	-0.33811
UBB	-0.353884	15.585	-3.62179	0.000511958	0.00958521	-0.33858
JADE2	0.447013	9.37784	3.62142	0.000512575	0.00958787	-0.339675
CRIP1	2.12946	6.85446	3.62071	0.000513796	0.00960181	-0.341837
PCK2	-0.548907	13.8803	-3.61644	0.000521116	0.00972959	-0.354692
LDHD	-0.432362	10.1644	-3.61449	0.00052449	0.00977784	-0.360556
CXCL11	1.82522	8.17769	3.61417	0.000525048	0.00977784	-0.361522
TNFRSF10C	1.90675	4.99459	3.61411	0.000525154	0.00977784	-0.361705
TUBA1A	0.988564	11.116	3.61295	0.000527186	0.00979863	-0.365214
CCNA2	1.0394	7.75431	3.61291	0.000527241	0.00979863	-0.365309
SYTL3	2.03877	5.52374	3.61197	0.000528897	0.00981422	-0.368158
LOC101928881	-1.13729	7.69741	-3.61148	0.000529746	0.00981422	-0.369615
KCNN2	-1.85901	10.1567	-3.61131	0.000530057	0.00981422	-0.370149
P2RY6	1.24394	6.68371	3.61106	0.00053049	0.00981422	-0.37089
ELP6	-0.33365	9.96668	-3.61049	0.000531488	0.00981422	-0.372599
BLVRA	0.653022	10.1127	3.61049	0.00053149	0.00981422	-0.372602
AKR7A3	-0.577692	12.5456	-3.61036	0.000531722	0.00981422	-0.372997
ROBO1	0.668155	9.85486	3.61011	0.000532168	0.00981422	-0.37376
ARGLU1	0.352017	11.917	3.60994	0.000532456	0.00981422	-0.374252
CWC15	-0.460161	12.2649	-3.60942	0.000533378	0.00982223	-0.375823
WDR26	0.315811	10.9799	3.60837	0.000535228	0.00984246	-0.378968
HCST	0.770403	9.16382	3.60825	0.000535452	0.00984246	-0.379348
DNASE1L3	-0.59001	13.6194	-3.60712	0.000537446	0.00986395	-0.382726
NRROS	0.660058	7.98303	3.60704	0.000537598	0.00986395	-0.382983
ELK4	0.355695	10.8589	3.60556	0.000540236	0.00989903	-0.387429
PQLC1	-0.414104	11.6407	-3.60542	0.000540491	0.00989903	-0.387858
WWTR1	0.494209	10.9276	3.6043	0.000542487	0.00991848	-0.391207
PROC	-0.497567	12.1439	-3.60428	0.000542536	0.00991848	-0.391288
NENF	-0.47779	10.8684	-3.60197	0.000546697	0.00998551	-0.398229

## Sheet: Fig 1D
Fig1D
GO terms of TOP35 DEGS
sym	GO_ACTIVATION_OF_IMMUNE_RESPONSE	GO_ADAPTIVE_IMMUNE_RESPONSE	GO_ADAPTIVE_IMMUNE_RESPONSE_BASED_ON_SOMATIC_RECOMBINATION_OF_IMMUNE_RECEPTORS_BUILT_FROM_IMMUNOGLOBULIN_SUPERFAMILY_DOMAINS	GO_ALPHA_BETA_T_CELL_ACTIVATION	GO_ANTIGEN_BINDING	GO_ANTIGEN_PROCESSING_AND_PRESENTATION	GO_ANTIGEN_PROCESSING_AND_PRESENTATION_OF_PEPTIDE_ANTIGEN	GO_ANTIGEN_RECEPTOR_MEDIATED_SIGNALING_PATHWAY	GO_B_CELL_ACTIVATION	GO_B_CELL_RECEPTOR_SIGNALING_PATHWAY	logFC
CCL20	0	0	0	1	0	0	0	0	0	0	3.54706
CXCL10	0	0	0	1	0	0	0	0	0	0	2.42623
EPCAM	0	0	0	1	0	0	0	0	0	0	2.34017
CXCL9	0	0	0	1	0	0	0	0	0	0	2.26739
CCL19	1	1	1	1	1	1	1	1	1	1	2.26081
CXCL6	0	0	0	1	0	0	0	0	0	0	2.18761
CD3G	1	0	1	0	0	0	0	1	0	0	2.01009
CCL18	0	0	0	1	0	0	0	0	0	0	1.9855
CXCL11	0	0	0	1	0	0	0	0	0	0	1.98428
CXCL8	0	0	0	1	0	0	0	0	0	0	1.92418
IGLV1-44	0	0	0	1	0	0	0	0	0	0	1.91611
IGLC1	0	1	0	1	1	0	1	0	0	0	1.82212
TREM2	0	0	0	1	1	0	1	0	0	0	1.81428
ICOS	1	1	0	0	1	1	1	0	1	1	1.75692
SLAMF8	0	1	1	1	0	0	0	0	0	0	1.60769
CTLA4	1	1	1	0	1	1	1	1	1	1	1.57922
CD24	1	1	0	0	1	1	1	0	1	1	1.56749
IKZF3	0	1	1	0	0	0	0	0	0	0	1.55329
CD8B	1	0	0	0	0	0	0	0	0	0	1.54776
LGALS3	1	1	0	1	0	1	0	0	1	1	1.54698
MS4A1	0	0	1	0	0	0	0	0	0	0	1.53163
RASGRP1	1	1	1	0	1	1	1	1	1	1	1.52869
COL1A1	0	0	0	1	0	0	0	0	0	0	1.52021
CCL8	0	0	0	1	0	0	0	0	0	0	1.49173
XCL1	1	1	0	1	1	1	1	0	1	1	1.4813
CCL21	1	1	0	1	1	1	1	0	1	1	1.47631
SIT1	1	1	0	0	0	1	0	0	0	0	1.47389
CCL4	0	0	0	1	0	0	0	0	0	0	1.45822
MZB1	0	1	0	0	0	0	0	0	0	0	1.45271
CXCR4	0	0	0	1	0	0	0	0	0	0	1.43498
TIGIT	1	1	0	0	0	1	0	0	1	1	1.43475
GPNMB	1	1	0	0	0	1	0	0	1	1	1.4205
BTK	0	1	1	0	1	0	1	0	0	0	1.41763
PTPN22	1	1	1	0	0	1	0	1	1	1	1.40349
JAK3	1	1	1	0	1	1	1	1	1	1	1.39987

## Sheet: Fig 1E
Fig1E
Apoptosis
sym	meanFC	FC1	FC2	FC3	FC4	rank
PIK3CG	1.30346	0.87376	0.9357	1.7332	1.6712	183
GSN	1.0916	1.0388	1.5481	1.1444	0.63514	356
KRT8	0.605975	0.72194	0.89739	0.49001	0.31456	1421
KRT18	0.512312	0.73163	0.72086	0.29299	0.30376	1820
CASP8	0.5053	0.49323	0.51895	0.51737	0.49165	1864
FAS	0.457267	0.58364	0.60142	0.33089	0.31311	2140
STK4	0.424665	0.29453	0.43091	0.5548	0.41843	2343
RB1	0.399129	0.32895	0.32325	0.46931	0.47501	2538
DNMT3A	0.326457	0.30987	0.32737	0.34305	0.32554	3133
CFLAR	0.275614	0.19263	0.12365	0.35859	0.42758	3706
ARF6	0.26288	0.21597	0.1871	0.30979	0.33866	3856
GSK3B	0.186189	0.1313	0.10857	0.24108	0.26381	5076
BCL2L1	0.000634524	0.1506	0.069393	-0.14933	-0.068124	9936
STK3	-0.0964336	-0.2524	-0.094392	0.059535	-0.098475	12733
BID	-0.0991413	0.10137	-0.020119	-0.29965	-0.17816	12817
MTCH2	-0.116893	0.034829	-0.052527	-0.26861	-0.18126	13307
PPARA	-0.178562	-0.21675	-0.33421	-0.14038	-0.022917	14915
IGF1R	-0.19483	-0.32039	-0.4062	-0.069268	0.016538	15238
Autophage
sym	meanFC	FC1	FC2	FC3	FC4	rank
TREM2	1.81428	1.8172	2.3107	1.8114	1.3178	36
LAPTM5	0.864263	0.80115	0.82818	0.92737	0.90035	686
EIF2AK4	0.374247	0.33332	0.30962	0.41518	0.43887	2723
BMF	0.366384	-0.036238	0.13263	0.76901	0.60014	2788
CDKN2D	0.32135	0.060077	-0.13099	0.58262	0.77369	3184
TP53INP1	0.282097	0.076553	0.032788	0.48764	0.53141	3610
HDC	0.279334	0.33276	-0.23032	0.22591	0.78899	3648
MED24	0.20651	0.22841	-0.037173	0.18461	0.45019	4713
VMP1	0.18659	0.28364	0.47651	0.089541	-0.10332	5068
DCAF12	0.177404	0.15688	0.17094	0.19793	0.18387	5237
ATG7	0.174425	0.1219	0.061983	0.22695	0.28687	5295
ATP6V0C	0.160689	0.1468	0.16656	0.17458	0.15482	5578
BRWD3	0.152883	0.097065	0.013625	0.2087	0.29214	5746
LAMP1	0.0660324	0.06398	0.19258	0.068085	-0.060518	7999
ACP2	0.0111149	0.045413	-0.058655	-0.023183	0.080885	9632
CTSL	-0.00760998	0.017811	-0.032404	-0.033031	0.017184	10163
SH3GLB1	-0.0426813	-0.021421	-0.18422	-0.063942	0.098854	11223
MDH2	-0.0793338	-0.052781	-0.050205	-0.10589	-0.10846	12265
CDKN1B	-0.111982	-0.13471	-0.25053	-0.089255	0.026564	13175
PHB2	-0.233299	-0.17521	-0.18807	-0.29138	-0.27853	16034
CTSV	-0.242707	-0.2871	-0.30054	-0.19832	-0.18487	16222
IDH3B	-0.257509	-0.23916	-0.24824	-0.27585	-0.26678	16454
BNIP3	-0.298241	-0.26276	-0.3439	-0.33372	-0.25258	17069
Necroptosis
sym	meanFC	FC1	FC2	FC3	FC4	rank
TNF	0.876144	0.66778	0.76141	1.0845	0.99088	664
FASLG	0.785818	0.54903	0.7892	1.0226	0.78243	848
MLKL	0.648697	0.57268	0.56058	0.72471	0.73681	1255
TLR3	0.618558	0.62089	0.45449	0.61623	0.78263	1366
FAS	0.457267	0.58364	0.60142	0.33089	0.31311	2140
RIPK3	0.328005	0.26846	0.43354	0.38755	0.22247	3122
FADD	0.231121	0.22834	0.2851	0.23391	0.17714	4297
RIPK1	0.0680115	-0.016434	0.040397	0.15246	0.095626	7934
Pyroptosis
sym	meanFC	FC1	FC2	FC3	FC4	rank
GZMA	1.37166	1.3209	1.3903	1.4224	1.3531	156
AIM2	1.13736	1.2658	1.1875	1.009	1.0872	308
GZMB	0.852396	1.1301	0.74906	0.57472	0.95573	708
CASP1	0.813696	0.77865	0.83043	0.84875	0.79696	789
NLRC4	0.55357	0.6309	0.59765	0.47624	0.50949	1635
CASP8	0.5053	0.49323	0.51895	0.51737	0.49165	1864
CASP4	0.453998	0.49824	0.56389	0.40976	0.34411	2164
NAIP	0.367624	0.25486	0.36574	0.48039	0.36951	2779
ZBP1	0.314773	0.56537	0.47205	0.064174	0.1575	3242
GSDME	0.269384	0.35918	0.49507	0.17959	0.043701	3779
DHX9	-0.0476945	0.050975	0.082409	-0.14636	-0.1778	11385
GSDMD	-0.0479342	-0.10598	0.024719	0.010109	-0.12059	11395
APIP	-0.0496041	0.061061	0.020822	-0.16027	-0.12003	11444
GSDMC	-0.0799616	-0.10684	-0.010244	-0.053085	-0.14968	12288
GSDMB	-0.226767	-0.54102	-0.54319	0.087489	0.089659	15898
NLRP9	-0.423441	-0.66239	-0.22581	-0.1845	-0.62108	18534

## Sheet: Fig 2B right
Fig 2B right
celltype	group	Freq
Hepatocytes	CHB	0.0110575
Endotheilial_Cells	CHB	0.0115985
Cholangiocytes	CHB	0.00371965
Erythroid_cells	CHB	0.00225433
Hepatic_Stellate_Cells	CHB	0.00207399
B_cells	CHB	0.0153633
T_cells	CHB	0.26715
Macrophages	CHB	0.0426069
Hepatocytes	HC	0.116031
Endotheilial_Cells	HC	0.0407584
Cholangiocytes	HC	0.0121509
Erythroid_cells	HC	0.00342659
Hepatic_Stellate_Cells	HC	0.0011948
B_cells	HC	0.0173358
T_cells	HC	0.0823283
Macrophages	HC	0.0408485

## Sheet: Fig 2C
Fig 2C Left
celltype	group	Freq
alpha-beta_T_Cells	CHB	0.199193
gamma-delta_T_Cells_1	CHB	0.0219459
NK-like_Cells	CHB	0.0401497
gamma-delta_T_Cells_2	CHB	0.00293063
alpha-beta_T_Cells	HC	0.0392254
gamma-delta_T_Cells_1	HC	0.00903988
NK-like_Cells	HC	0.0153746
gamma-delta_T_Cells_2	HC	0.00331387
Fig 2C Middle
celltype	group	Freq
Inflammatory_Macrophage	CHB	0.0252485
Non-inflammatory_Macrophage	CHB	0.00867919
Inflammatory_Macrophage	HC	0.0306815
Non-inflammatory_Macrophage	HC	0.010167
Fig 2C Right
celltype	group	Freq
Plasma_Cells	CHB	0.413043
Mature_B_Cells	CHB	0.586957
Plasma_Cells	HC	0.806242
Mature_B_Cells	HC	0.193758

## Sheet: Fig 2E
Fig 2E
Heatmap of marker genes of celltype
sym	cluster11	cluster19	cluster14	cluster20	cluster7	cluster10	cluster23	cluster4	cluster17	cluster3	cluster6	cluster18	cluster0	cluster1	cluster16	cluster8	cluster9	cluster5	cluster13	cluster24	cluster15	cluster22	cluster12	cluster2
CYP3A7	0	0.00568182	0.0011274	0.00318471	0.00488998	0.004095	0	0.00224431	0	0.00188501	0	0.002457	0.00193691	0.00146652	0	0.00134048	0.000814332	0	0.00107527	0	0.110472	0.00421941	0.378526	0.0342016
CYP2A7	0.00166389	0.0113636	0.00901917	0.00318471	0.0116137	0.00573301	0	0.0115422	0.00622407	0.00848256	0.0110733	0.014742	0.00539568	0.00439954	0.0105634	0.00268096	0.00488599	0.00616165	0.0107527	0	0.0126582	0.00421941	1.53412	0.0958441
CYP2A6	0.00582363	0.0369318	0.00901917	0.0382166	0.0152812	0.004914	0	0.0128246	0.0248963	0.0108388	0.0136286	0.017199	0.00442723	0.00879909	0.00880282	0.0120643	0.0105863	0.00906125	0.00752688	0.00714286	0.0115075	0	1.06369	0.338835
SCD	0.283694	0.0653409	0.127396	0.044586	0.0733496	1.23096	0.0388889	0.0997114	0.114108	0.053016	0.0251278	0.0786241	0.0542335	0.0364999	0.0633803	0.0442359	0.0276873	0.0471185	0.0215054	0.0428571	0.141542	0.0253165	4.32393	0.592961
HMGCS1	0.0881864	0.0397727	0.10823	0.0414013	0.0727384	0.0704341	0.238889	0.109971	0.0497925	0.14114	0.13075	0.189189	0.102518	0.113573	0.117958	0.219169	0.120521	0.0848133	0.132258	0.207143	0.439586	0.122363	2.74977	0.361503
ACSS2	0.0366057	0.0284091	0.0642616	0.0700637	0.0440098	0.0581491	0.0777778	0.0743828	0.0228216	0.00636192	0.00596252	0.019656	0.00484228	0.0146651	0.00880282	0.00938338	0.00895766	0.00906125	0.0129032	0.0357143	0.156502	0.0590717	0.626024	0.128057
TM7SF2	0.0432612	0.03125	0.0372041	0.0159236	0.0220049	0.026208	0.0277778	0.0157102	0.00829875	0.0341659	0.0459966	0.019656	0.0336193	0.0402477	0.0316901	0.0368633	0.0374593	0.0311707	0.0623656	0.192857	0.313003	0.021097	0.972702	0.24657
SEC16B	0.00332779	0.00284091	0.0169109	0.0286624	0.0207824	0.004914	0	0.004168	0	0.00141376	0.000851789	0.002457	0.000415053	0.000651784	0	0.000670241	0	0.0043494	0.00215054	0	0.0172612	0	0.0864422	0.117121
SLBP	0.114809	0.0994318	0.122886	0.121019	0.154034	0.168714	0.483333	0.194934	0.0643154	0.251414	0.258092	1.10319	0.264388	0.2876	0.322183	0.347185	0.343648	0.139181	0.239785	0.421429	0.186421	0.185654	0.0400364	0.101412
RND3	0.00249584	0.107955	0.189402	0.11465	0.0220049	0.749386	0.0111111	0.0179545	0.0456432	0.00306315	0.00212947	0.0614251	0.00110681	0.00195535	0.00176056	0.00335121	0.002443	0.0094237	0	0	0.695052	0.725738	0.177434	0.541857
PCK1	0.0199667	0.863636	0.142052	0.156051	0.0782396	0.046683	0.0277778	0.0888105	0.0373444	0.0299246	0.0238501	0.282555	0.0167405	0.0237901	0.0140845	0.0241287	0.0325733	0.203335	0.0311828	0.00714286	0.387802	0.0253165	3.13376	10.2748
BCHE	0.00665557	0.0511364	0.0631342	0.0382166	0.0482885	0.004095	0	0.0179545	0.0352697	0.0136664	0.0106474	0.105651	0.0081627	0.0135245	0.00528169	0.0308311	0.0130293	0.0355201	0.0182796	0	0.116226	0.278481	0.394904	1.7063
G6PC	0.00582363	0.0255682	0.00563698	0.0127389	0.00794621	0.004914	0.00555556	0.00833601	0.00622407	0.00306315	0.00170358	0.00737101	0.00318207	0.00325892	0.00352113	0.00335121	0.000814332	0.0086988	0.00215054	0	0.279632	0.00421941	0.474977	0.786439
GHR	0.00166389	0.0340909	0.0326945	0.0286624	0.0354523	0.00655201	0	0.00865662	0.00829875	0.00518379	0.00511073	0.019656	0.00442723	0.00619195	0.00176056	0.0107239	0.00570033	0.0123233	0.0129032	0.0214286	0.110472	0.135021	0.566879	0.539471
ALDH6A1	0.0391015	0.164773	0.397971	0.531847	0.509169	0.113841	0.05	0.0753447	0.0684647	0.0723374	0.0600511	0.125307	0.0502214	0.0751181	0.056338	0.080429	0.0798046	0.0717651	0.0655914	0.128571	0.596087	0.248945	1.0546	1.78604
HSD11B1	0.00665557	0.0227273	0.0169109	0.022293	0.0116137	0.00982801	0	0.02084	0.00829875	0.00848256	0.00936968	0.0614251	0.00636414	0.0136875	0.0264085	0.0107239	0.0105863	0.0166727	0.00752688	0	0.193326	0.248945	0.88535	1.23444
HAMP	0.0391015	0.321023	0.110485	0.146497	0.0904645	0.0687961	0.0166667	0.0949022	0.0850622	0.0570217	0.0638842	0.353808	0.0388766	0.0386182	0.0264085	0.0315013	0.0513029	0.0873505	0.0774194	0.0285714	0.192175	0.0506329	5.39399	4.89998
HPR	0.000831947	0.0454545	0.0180383	0.0191083	0.0152812	0.00655201	0	0.0115422	0.026971	0.00801131	0.00681431	0.0540541	0.00373547	0.00439954	0.00528169	0.00938338	0.00488599	0.0108735	0.00322581	0	0.0483314	0.0295359	0.882621	1.03838
GSTA2	0.00748752	0.0653409	0.0450958	0.0509554	0.0531785	0.012285	0.00555556	0.0301379	0.0788382	0.0320452	0.0212947	0.0687961	0.0125899	0.0278638	0.00528169	0.0898123	0.0179153	0.0757521	0.0247312	0.0142857	0.253165	0.0253165	0.535032	2.91271
AKR1C1	0.0249584	0.232955	0.0552424	0.140127	0.0550122	0.034398	0.0222222	0.0359089	0.0352697	0.0280396	0.0302385	0.181818	0.0167405	0.0263973	0.028169	0.0335121	0.019544	0.047481	0.0322581	0	3.3786	0.383966	0.99454	1.80791
MASP2	0.00499168	0.0539773	0.0191657	0.0382166	0.0110024	0.004095	0	0.0153895	0.0373444	0.00942507	0.00809199	0.02457	0.00484228	0.00928793	0.00704225	0.00670241	0.014658	0.0123233	0.00967742	0.00714286	0.0644419	0.00843882	1.20291	0.920461
SPARCL1	0.014975	0.0340909	8.98083	0.996815	0.255501	0.010647	0	0.00929785	0.0124481	0.00636192	0.00851789	0.012285	0.00442723	0.00472544	0.00176056	0.00335121	0.00814332	0.0170352	0.00645161	0	0.023015	12.4979	0.0263876	0.0347982
TM4SF1	0.00748752	0.0198864	8.58286	2.68471	2.5544	0.0655201	0.00555556	0.0269317	0.0124481	0.00754006	0.00979557	0.044226	0.0087161	0.00977676	0.00704225	0.0107239	0.00814332	0.0094237	0.00967742	0	2.33257	1.4135	0.0418562	0.0586598
CLEC14A	0.00665557	0	5.78805	0.691083	0.540954	0.013923	0	0.00577108	0.00207469	0.00235627	0.00298126	0.00982801	0.00276702	0.00195535	0.00176056	0.00268096	0	0.00471185	0.00322581	0	0.00575374	0.455696	0.00909918	0.00536886
CCL14	0.0224626	0.00852273	1.46449	0.926752	2.77751	0.126945	0	0.0323822	0.0352697	0.00730443	0.00894378	0.02457	0.007886	0.0117321	0.00704225	0.0113941	0.0114007	0.0028996	0.00537634	0.00714286	0.0161105	0.0632911	0.0309372	0.00676079
CLEC1B	0.0141431	0.03125	0.195039	0.340764	6.14364	0.225225	0	0.0426419	0.0643154	0.0237983	0.0255537	0.041769	0.0159103	0.021183	0.0123239	0.019437	0.0187296	0.0177601	0.0301075	0	0.0103567	0.0632911	0.0136488	0.0105389
FCN2	0.0507488	0.0227273	0.498309	1.21975	9.24817	0.263718	0	0.0503366	0.0456432	0.0197926	0.0140545	0.031941	0.0171555	0.0246049	0.00880282	0.0315013	0.017101	0.0224719	0.0172043	0	0.018412	0.194093	0.0545951	0.0127262
S100A13	0.0224626	0.0198864	1.25028	1.33121	0.829462	0.0966421	0.00555556	0.0519397	0.0456432	0.0155514	0.0166099	0.0786241	0.0112064	0.0166205	0.0193662	0.0207775	0.00732899	0.0181225	0.0376344	0.121429	0.790564	2.05485	0.182894	0.126466
RAMP3	0.0141431	0.0170455	1.85231	5.51592	2.8044	0.0900901	0.00555556	0.0278936	0.0124481	0.0129595	0.011925	0.014742	0.00747095	0.0114062	0.0123239	0.0140751	0.00977199	0.0105111	0.00860215	0.0285714	0.0207135	0.113924	0.0245678	0.00815271
INMT	0.00748752	0.0255682	0.46336	4.83121	0.76956	0.033579	0	0.0163514	0.00829875	0.00377003	0.00340715	0.004914	0.00719425	0.00879909	0.00528169	0.0107239	0.00651466	0.011236	0.00322581	0.00714286	0.0345224	1.06329	0.022748	0.0109366
DNASE1L3	0.0906822	0.170455	4.27283	10.7229	23.3319	0.679771	8.47778	0.235332	0.589212	0.0480679	0.0638842	0.164619	0.0391533	0.0606159	0.0387324	0.0831099	0.0276873	0.0630663	0.129032	2.06429	0.0863061	0.362869	0.0937216	0.0419567
LIFR	0.0183028	0.0170455	3.09019	5.97771	3.96577	0.135135	0	0.0362296	0.00622407	0.0110745	0.00979557	0.012285	0.00733259	0.0125468	0.00352113	0.0134048	0.0114007	0.011236	0.0150538	0	0.0264672	1.02954	0.0327571	0.0210777
KRT7	0.00582363	0.119318	0.0191657	0	0.00733496	0.019656	0	0.0115422	0.0207469	0.00306315	0.00255537	0.002457	0.00193691	0.00407365	0	0.00402145	0.00162866	0.00036245	0	0	9.03337	0.0801688	0.0263876	0.00417578
KRT19	0.000831947	0.0113636	0.0169109	0	0.000611247	0.02457	0	0.000961847	0.0456432	0.000471254	0.00298126	0	0.000830105	0.00081473	0	0.00201072	0.000814332	0.0007249	0	0	2.49482	1.73418	0.000909918	0.000198847
SOX9	0.00166389	0.0227273	0.0011274	0	0.00305624	0.004914	0	0.000961847	0.00414938	0	0.000851789	0	0.000553403	0.000977676	0	0.000670241	0.000814332	0.00108735	0	0	1.39701	0.0506329	0.0118289	0.00934579
EPCAM	0.00332779	0.0198864	0.00789177	0.0159236	0.00305624	0.004914	0.0166667	0.000961847	0.0290456	0.00070688	0.000851789	0.002457	0.000276702	0.00179241	0	0	0	0.00036245	0.00430107	0	2.57307	0.00843882	0.00636943	0.00417578
ACTA2	0.0116473	0.00284091	0.0259301	0.0127389	0.0721271	0.020475	0.0111111	0.029176	0.0248963	0.0777568	0.080494	0.179361	0.121887	0.0606159	0.202465	0.118633	0.0814332	0.0703153	0.0580645	0.0428571	0.0494822	22.3629	0.0136488	0.0125273
COL1A1	0.00831947	0.0113636	0.00338219	0.00318471	0.00977995	0.000819001	0	0.00160308	0.00414938	0.00188501	0.00127768	0.0982801	0.00166021	0.00928793	0	0.00402145	0	0.00906125	0.00322581	0	0.0333717	7.81013	0.00454959	0.00437463
RBP1	0.00915141	0.0198864	1.16573	1.1879	1.56846	0.153153	0.0111111	0.0301379	0.06639	0.0202639	0.0251278	0.014742	0.0121749	0.018087	0.00880282	0.0227882	0.0179153	0.0304458	0.0182796	0.00714286	1.42923	2.17722	0.0464058	0.040167
S100A8	0.107321	0.0681818	0.158963	0.216561	0.110024	0.251433	0.388889	18.5739	0.114108	0.0433553	0.0515332	0.117936	0.0283619	0.0296562	0.00704225	0.0435657	0.0301303	0.018485	0.0462366	0.00714286	0.0494822	0.0675105	0.154686	0.041559
LYZ	0.117304	0.0568182	0.291995	0.111465	0.117359	6.45045	53.5389	35.5915	5.39004	0.0336946	0.0391823	0.538084	0.0385999	0.0435066	0.0316901	0.0563003	0.034202	0.0420442	0.0408602	0.771429	1.17606	0.0464135	0.11374	0.0276397
S100A9	0.125624	0.0596591	0.234498	0.267516	0.124694	1.5905	0.738889	29.9817	0.692946	0.0426484	0.0634583	0.0859951	0.031959	0.0611048	0.0352113	0.0596515	0.0350163	0.0384197	0.0548387	0.0142857	0.0379747	0.0632911	0.156506	0.0359913
HLA-DPB1	0.424293	0.272727	0.945885	0.713376	0.869193	20.6962	73.5611	21.1282	17.0498	0.896795	1.65417	2.07862	2.89319	0.698224	1.24472	1.98727	2.52117	1.60565	11.4226	9.20714	0.316456	0.607595	0.0700637	0.14317
CD5L	0.0133111	0.0255682	0.0135287	0.00318471	0.059291	24.4857	0.161111	0.370311	2.361	0.017672	0.0238501	0.00737101	0.018124	0.0143393	0.028169	0.0214477	0.014658	0.0177601	0.00537634	0.0214286	0.00690449	0.0295359	0.033667	0.00695963
MARCO	0.0124792	0.0255682	0.042841	0.0350318	0.0641809	22.5422	0.322222	0.399487	2.42739	0.021442	0.0157581	0.019656	0.0207526	0.0171093	0.0316901	0.0174263	0.0211726	0.0213846	0.011828	0.0285714	0.00805524	0.0168776	0.0145587	0.00457347
VSIG4	0.014975	0	0.0191657	0.0191083	0.0299511	5.19656	0.35	1.08144	0.975104	0.00730443	0.00468484	0.00737101	0.00650249	0.00537722	0.00352113	0.00402145	0.00488599	0.0043494	0.00860215	0.0142857	0.0115075	0.00843882	0.010919	0.00715848
CD2	0.272047	0.284091	0.10823	0.0541401	0.236553	0.0647011	0.455556	0.208721	0.40249	2.43779	1.89608	2.34398	5.34228	3.90582	7.59507	2.66153	3.82655	2.89054	0.206452	0.207143	0.0759494	0.118143	0.0172884	0.111553
CD3D	0.291181	0.235795	0.10372	0.0636943	0.195599	0.0556921	0.361111	0.157743	0.284232	0.814562	0.555366	2.30958	5.64056	3.7753	6.6831	4.32842	4.91775	2.8543	0.207527	0.164286	0.0782509	0.130802	0.0245678	0.0880891
TRAC	0.198003	0.127841	0.0845547	0.044586	0.132029	0.0696151	0.288889	0.1353	0.155602	0.707823	0.394378	1.75676	4.43982	3.92553	7.71831	3.19839	3.16368	2.40993	0.303226	0.0857143	0.0540852	0.122363	0.0100091	0.0682044
GZMK	0.311148	0.204545	0.121759	0.0286624	0.207213	0.0753481	0.372222	0.17698	0.340249	3.93308	0.405451	1.61671	7.08882	3.31774	1.97183	6.02748	1.38599	4.23016	0.276344	0.228571	0.0713464	0.139241	0.0136488	0.106383
GNLY	0.135607	0.0284091	0.262683	0.044586	0.0812958	0.0794431	0.161111	0.159667	0.026971	1.71913	31.7338	8.43735	0.246541	0.683885	0.121479	0.382708	14.9853	0.188112	0.158065	0.171429	0.0264672	0.189873	0.0363967	0.0435474
TRDC	0.030782	0.0340909	0.0372041	0.00318471	0.0213936	0.028665	0.0611111	0.0509779	0.0228216	4.06315	3.06857	2.19165	0.207803	0.471566	0.0651408	0.707105	0.658795	0.588982	0.0580645	0.00714286	0.00690449	0.101266	0.00272975	0.0139193
STMN1	0.384359	0.142045	1.13078	0.203822	0.157702	0.554464	3.78889	0.192369	0.346473	0.297832	0.24063	14.14	0.257471	0.217859	0.204225	0.420241	0.273616	0.193186	0.296774	3.50714	0.43153	0.14346	0.0454959	0.0503082
[truncated: 39 more rows]

[truncated: 8 more sheets: Fig 3A, Fig 4A, Fig 4B left, Fig 4B right, Fig 6A left, Fig 6A right, Fig 6B, Fig 6C, D]
